# Supplementary material for: Limited Transmission of Klebsiella pneumoniae among Humans, Animals, and the Environment in a Caribbean Island, Guadeloupe (French West Indies)
Source: Microbiol Spectr. 2022 Sep 12;10(5):e01242-22. doi: 10.1128/spectrum.01242-22 (PMC9603589; doi:10.1128/spectrum.01242-22)
Supplement: Supplemental file 2 — Supplemental material. Download spectrum.01242-22-s0002.xlsx, XLSX file, 0.03 MB [file spectrum.01242-22-s0002.xlsx]

## Sheet: ST11 SNPs matrix
Table S4. Comparison of differential SNPs detected within isolates from Guadeloupe and other Caribbean islands belonging to ST11, ST17, ST37, ST45, ST86, ST147, ST152, ST307, ST2551, ST3600, ST4174, ST5685
Sample	Location	ERR3144611	ERR3144620	ERR3144628	ERR3144636	ERR3144655	ERR3144665	ERR3144675	ERR3144686	ERR3144695	ERR3144699	ERR3144710	ERR3144717	ERR3144718	ERR3144719	ERR3144750	ERR3144757	ERR3144763	ERR3144765	ERR3144777	KP001	KP032	KP184	KP187	KP194	KP313	KP357	KP367	KP480	KP497	KP540
ERR3144611	Other Caribbean island	0	31	32	504	37	45	17	38	38	12	42	16	40	38	40	46	17	41	16	69	39	44	38	37	33	37	45	39	41	42
ERR3144620	Other Caribbean island	31	0	17	489	10	30	28	11	11	23	15	26	13	11	13	19	21	14	27	56	26	29	25	22	20	24	32	26	28	27
ERR3144628	Other Caribbean island	32	17	0	482	23	23	29	24	24	24	28	27	26	24	26	32	23	27	28	57	27	22	26	15	21	25	33	27	29	21
ERR3144636	Other Caribbean island	504	489	482	0	495	495	501	496	496	496	500	499	498	496	498	504	495	499	500	529	499	494	498	487	493	497	505	499	501	493
ERR3144655	Other Caribbean island	37	10	23	495	0	36	34	16	16	29	20	32	18	16	18	24	28	19	33	62	32	35	31	28	26	30	38	32	34	33
ERR3144665	Other Caribbean island	45	30	23	495	36	0	42	35	35	37	39	39	37	35	37	43	35	38	39	68	40	33	39	26	34	38	46	40	42	34
ERR3144675	Other Caribbean island	17	28	29	501	34	42	0	35	35	9	39	13	37	35	37	43	14	38	13	66	36	41	35	34	30	34	42	36	38	39
ERR3144686	Other Caribbean island	38	11	24	496	16	35	35	0	0	30	4	33	2	0	2	8	29	3	32	61	33	34	32	27	27	31	39	33	35	34
ERR3144695	Other Caribbean island	38	11	24	496	16	35	35	0	0	30	4	33	2	0	2	8	29	3	32	61	33	34	32	27	27	31	39	33	35	34
ERR3144699	Other Caribbean island	12	23	24	496	29	37	9	30	30	0	34	8	32	30	32	38	9	33	8	61	31	36	30	29	25	29	37	31	33	34
ERR3144710	Other Caribbean island	42	15	28	500	20	39	39	4	4	34	0	37	4	4	4	10	33	7	36	65	37	38	36	31	31	35	43	37	39	38
ERR3144717	Other Caribbean island	16	26	27	499	32	39	13	33	33	8	37	0	35	33	35	41	12	36	10	64	34	39	33	32	28	32	40	34	36	37
ERR3144718	Other Caribbean island	40	13	26	498	18	37	37	2	2	32	4	35	0	2	0	8	31	5	34	63	35	36	34	29	29	33	41	35	37	36
ERR3144719	Other Caribbean island	38	11	24	496	16	35	35	0	0	30	4	33	2	0	2	8	29	3	32	61	33	34	32	27	27	31	39	33	35	34
ERR3144750	Other Caribbean island	40	13	26	498	18	37	37	2	2	32	4	35	0	2	0	8	31	5	34	63	35	36	34	29	29	33	41	35	37	36
ERR3144757	Other Caribbean island	46	19	32	504	24	43	43	8	8	38	10	41	8	8	8	0	37	11	40	69	41	42	40	35	35	39	47	41	43	42
ERR3144763	Other Caribbean island	17	21	23	495	28	35	14	29	29	9	33	12	31	29	31	37	0	32	12	60	30	35	29	28	24	28	36	30	32	33
ERR3144765	Other Caribbean island	41	14	27	499	19	38	38	3	3	33	7	36	5	3	5	11	32	0	35	64	36	37	35	30	30	34	42	36	38	37
ERR3144777	Other Caribbean island	16	27	28	500	33	39	13	32	32	8	36	10	34	32	34	40	12	35	0	60	35	38	34	31	29	33	41	35	37	38
KP001	Guadeloupe	69	56	57	529	62	68	66	61	61	61	65	64	63	61	63	69	60	64	60	0	50	67	49	60	44	48	56	50	52	67
KP032	Guadeloupe	39	26	27	499	32	40	36	33	33	31	37	34	35	33	35	41	30	36	35	50	0	39	19	32	14	18	26	20	22	37
KP184	Guadeloupe	44	29	22	494	35	33	41	34	34	36	38	39	36	34	36	42	35	37	38	67	39	0	33	9	25	29	35	35	33	15
KP187	Guadeloupe	38	25	26	498	31	39	35	32	32	30	36	33	34	32	34	40	29	35	34	49	19	33	0	30	9	7	20	13	19	31
KP194	Guadeloupe	37	22	15	487	28	26	34	27	27	29	31	32	29	27	29	35	28	30	31	60	32	9	30	0	25	29	36	32	33	14
KP313	Guadeloupe	33	20	21	493	26	34	30	27	27	25	31	28	29	27	29	35	24	30	29	44	14	25	9	25	0	10	2	8	10	27
KP357	Guadeloupe	37	24	25	497	30	38	34	31	31	29	35	32	33	31	33	39	28	34	33	48	18	29	7	29	10	0	12	12	12	29
KP367	Guadeloupe	45	32	33	505	38	46	42	39	39	37	43	40	41	39	41	47	36	42	41	56	26	35	20	36	2	12	0	20	15	39
KP480	Guadeloupe	39	26	27	499	32	40	36	33	33	31	37	34	35	33	35	41	30	36	35	50	20	35	13	32	8	12	20	0	8	33
KP497	Guadeloupe	41	28	29	501	34	42	38	35	35	33	39	36	37	35	37	43	32	38	37	52	22	33	19	33	10	12	15	8	0	34
KP540	Guadeloupe	42	27	21	493	33	34	39	34	34	34	38	37	36	34	36	42	33	37	38	67	37	15	31	14	27	29	39	33	34	0

## Sheet: ST17 SNPs matrix
Sample	Location	ERR3144510	ERR3144618	ERR3144642	ERR3144773	KP009	KP023	KP026	KP027	KP167	KP168	KP175	KP193	KP229	KP251	KP257	KP303	KP505	KP520	KP576	KP585
ERR3144510	Other Caribbean island	0	1861	1871	1883	1881	1867	1874	1876	1877	1889	1883	1886	1884	1889	1876	1898	1885	909	1886	1893
ERR3144618	Other Caribbean island	1861	0	122	134	134	129	127	129	141	141	135	135	137	139	129	147	138	1547	132	143
ERR3144642	Other Caribbean island	1871	122	0	124	132	129	125	127	139	140	134	137	135	140	127	149	136	1557	137	144
ERR3144773	Other Caribbean island	1883	134	124	0	144	141	136	139	151	152	146	149	147	152	139	161	148	1569	149	156
KP009	Guadeloupe	1881	134	132	144	0	16	10	14	24	30	20	25	23	30	15	37	24	1567	25	28
KP023	Guadeloupe	1867	129	129	141	16	0	10	2	13	28	8	23	21	28	13	35	22	1553	23	28
KP026	Guadeloupe	1874	127	125	136	10	10	0	8	19	24	14	18	16	24	9	31	18	1560	19	22
KP027	Guadeloupe	1876	129	127	139	14	2	8	0	13	26	8	21	19	26	11	33	20	1562	21	26
KP167	Guadeloupe	1877	141	139	151	24	13	19	13	0	32	10	26	30	34	22	38	31	1562	25	34
KP168	Guadeloupe	1889	141	140	152	30	28	24	26	32	0	25	32	31	8	24	41	34	1575	30	40
KP175	Guadeloupe	1883	135	134	146	20	8	14	8	10	25	0	21	24	29	16	35	26	1569	20	29
KP193	Guadeloupe	1886	135	137	149	25	23	18	21	26	32	21	0	4	30	16	26	23	1572	18	35
KP229	Guadeloupe	1884	137	135	147	23	21	16	19	30	31	24	4	0	30	18	24	21	1570	17	32
KP251	Guadeloupe	1889	139	140	152	30	28	24	26	34	8	29	30	30	0	22	44	34	1575	30	42
KP257	Guadeloupe	1876	129	127	139	15	13	9	11	22	24	16	16	18	22	0	28	19	1562	7	24
KP303	Guadeloupe	1898	147	149	161	37	35	31	33	38	41	35	26	24	44	28	0	35	1584	25	46
KP505	Guadeloupe	1885	138	136	148	24	22	18	20	31	34	26	23	21	34	19	35	0	1571	29	36
KP520	Guadeloupe	909	1547	1557	1569	1567	1553	1560	1562	1562	1575	1569	1572	1570	1575	1562	1584	1571	0	1572	1579
KP576	Guadeloupe	1886	132	137	149	25	23	19	21	25	30	20	18	17	30	7	25	29	1572	0	36
KP585	Guadeloupe	1893	143	144	156	28	28	22	26	34	40	29	35	32	42	24	46	36	1579	36	0

## Sheet: ST45 SNPs matrix
Sample	Location	ERR3144518	ERR3144547	ERR3144549	ERR3144563	ERR3144590	ERR3144613	ERR3144621	ERR3144682	ERR3144768	KP004	KP169	KP364	KP485	KP538	KP575	KP601
ERR3144518	Other Caribbean island	0	53	134	199	139	137	134	192	154	148	137	142	131	149	136	138
ERR3144547	Other Caribbean island	53	0	129	194	134	132	129	187	149	143	132	137	126	144	131	133
ERR3144549	Other Caribbean island	134	129	0	107	48	45	42	140	62	57	45	50	39	57	44	46
ERR3144563	Other Caribbean island	199	194	107	0	113	110	107	207	127	122	110	115	104	122	109	111
ERR3144590	Other Caribbean island	139	134	48	113	0	35	42	147	68	63	51	56	45	63	50	52
ERR3144613	Other Caribbean island	137	132	45	110	35	0	39	145	65	59	48	53	42	60	47	49
ERR3144621	Other Caribbean island	134	129	42	107	42	39	0	142	62	57	45	50	39	57	44	46
ERR3144682	Other Caribbean island	192	187	140	207	147	145	142	0	162	156	145	150	139	155	144	146
ERR3144768	Other Caribbean island	154	149	62	127	68	65	62	162	0	76	65	70	59	77	64	66
KP004	Guadeloupe	148	143	57	122	63	59	57	156	76	0	60	39	25	71	30	17
KP169	Guadeloupe	137	132	45	110	51	48	45	145	65	60	0	49	42	60	45	48
KP364	Guadeloupe	142	137	50	115	56	53	50	150	70	39	49	0	21	65	26	28
KP485	Guadeloupe	131	126	39	104	45	42	39	139	59	25	42	21	0	54	9	15
KP538	Guadeloupe	149	144	57	122	63	60	57	155	77	71	60	65	54	0	59	61
KP575	Guadeloupe	136	131	44	109	50	47	44	144	64	30	45	26	9	59	0	19
KP601	Guadeloupe	138	133	46	111	52	49	46	146	66	17	48	28	15	61	19	0

## Sheet: ST307 SNPs matrix
Sample	Location	ERR3144623	ERR3144679	ERR3144683	ERR3144702	ERR3144708	ERR3144723	ERR3144737	ERR3144743	ERR3144753	ERR3144759	ERR3144769	ERR3144771	KP022	KP174	KP198	KP224	KP226	KP235	KP329	KP373	KP403	KP419	KP603	KP604
ERR3144623	Other Caribbean island	0	29	23	32	47	45	16	10	28	31	16	47	37	57	30	45	40	41	57	55	50	41	50	50
ERR3144679	Other Caribbean island	29	0	14	19	46	44	31	27	21	30	31	46	36	56	29	44	39	40	56	54	49	40	49	49
ERR3144683	Other Caribbean island	23	14	0	17	40	38	25	21	15	24	25	40	30	50	23	38	33	34	50	48	43	34	43	43
ERR3144702	Other Caribbean island	32	19	17	0	49	47	34	30	24	33	34	49	39	59	32	47	42	43	59	57	52	43	52	52
ERR3144708	Other Caribbean island	47	46	40	49	0	4	49	45	45	48	49	8	54	72	47	60	57	58	44	42	37	58	37	37
ERR3144723	Other Caribbean island	45	44	38	47	4	0	47	43	43	46	47	6	52	70	45	58	55	56	42	40	35	56	35	35
ERR3144737	Other Caribbean island	16	31	25	34	49	47	0	14	30	33	0	49	39	59	32	47	42	43	59	57	52	43	52	52
ERR3144743	Other Caribbean island	10	27	21	30	45	43	14	0	26	29	14	45	35	55	28	43	38	39	55	53	48	39	48	48
ERR3144753	Other Caribbean island	28	21	15	24	45	43	30	26	0	29	30	45	35	55	28	43	38	39	55	53	48	39	48	48
ERR3144759	Other Caribbean island	31	30	24	33	48	46	33	29	29	0	33	48	16	58	23	46	41	42	58	56	51	42	51	51
ERR3144769	Other Caribbean island	16	31	25	34	49	47	0	14	30	33	0	49	39	59	32	47	42	43	59	57	52	43	52	52
ERR3144771	Other Caribbean island	47	46	40	49	8	6	49	45	45	48	49	0	54	72	47	60	57	58	44	42	37	58	37	37
KP022	Guadeloupe	37	36	30	39	54	52	39	35	35	16	39	54	0	64	29	52	47	48	64	62	57	48	57	57
KP174	Guadeloupe	57	56	50	59	72	70	59	55	55	58	59	72	64	0	53	29	55	60	60	69	56	56	75	75
KP198	Guadeloupe	30	29	23	32	47	45	32	28	28	23	32	47	29	53	0	43	38	40	57	53	48	39	48	48
KP224	Guadeloupe	45	44	38	47	60	58	47	43	43	46	47	60	52	29	43	0	52	51	51	66	51	49	61	61
KP226	Guadeloupe	40	39	33	42	57	55	42	38	38	41	42	57	47	55	38	52	0	22	60	60	57	11	57	57
KP235	Guadeloupe	41	40	34	43	58	56	43	39	39	42	43	58	48	60	40	51	22	0	63	63	56	27	60	60
KP329	Guadeloupe	57	56	50	59	44	42	59	55	55	58	59	44	64	60	57	51	60	63	0	9	33	56	33	33
KP373	Guadeloupe	55	54	48	57	42	40	57	53	53	56	57	42	62	69	53	66	60	63	9	0	43	65	31	31
KP403	Guadeloupe	50	49	43	52	37	35	52	48	48	51	52	37	57	56	48	51	57	56	33	43	0	56	38	38
KP419	Guadeloupe	41	40	34	43	58	56	43	39	39	42	43	58	48	56	39	49	11	27	56	65	56	0	58	58
KP603	Guadeloupe	50	49	43	52	37	35	52	48	48	51	52	37	57	75	48	61	57	60	33	31	38	58	0	0
KP604	Guadeloupe	50	49	43	52	37	35	52	48	48	51	52	37	57	75	48	61	57	60	33	31	38	58	0	0

## Sheet: ST152 SNPs matrix
Sample	Location	ERR3144513	ERR3144614	ERR3144616	ERR3144673	ERR3144677	ERR3144732	KP021	KP197	KP230	KP255	KP260	KP359	KP570	KP571
ERR3144513	Other Caribbean island	0	7	10	10	9	10	33	49	39	48	1076	47	39	38
ERR3144614	Other Caribbean island	7	0	3	5	4	5	28	44	34	43	1071	42	34	33
ERR3144616	Other Caribbean island	10	3	0	8	7	8	31	47	37	46	1074	45	37	36
ERR3144673	Other Caribbean island	10	5	8	0	7	8	31	47	37	46	1073	45	37	36
ERR3144677	Other Caribbean island	9	4	7	7	0	1	28	44	34	43	1071	42	34	33
ERR3144732	Other Caribbean island	10	5	8	8	1	0	29	45	35	44	1072	43	35	34
KP021	Guadeloupe	33	28	31	31	28	29	0	23	9	24	1060	19	17	18
KP197	Guadeloupe	49	44	47	47	44	45	23	0	26	28	1065	26	32	33
KP230	Guadeloupe	39	34	37	37	34	35	9	26	0	28	1061	21	24	23
KP255	Guadeloupe	48	43	46	46	43	44	24	28	28	0	1064	24	32	31
KP260	Guadeloupe	1076	1071	1074	1073	1071	1072	1060	1065	1061	1064	0	1058	1059	1060
KP359	Guadeloupe	47	42	45	45	42	43	19	26	21	24	1058	0	30	29
KP570	Guadeloupe	39	34	37	37	34	35	17	32	24	32	1059	30	0	1
KP571	Guadeloupe	38	33	36	36	33	34	18	33	23	31	1060	29	1	0

## Sheet: ST147 SNPs matrix
Sample	Location	ERR3144689	KP028	KP030	KP031	KP262	KP297	KP410	KP424	KP493	KP578
ERR3144689	Other Caribbean island	0	432	53	65	61	70	70	69	69	72
KP028	Guadeloupe	432	0	410	403	402	411	411	410	410	413
KP030	Guadeloupe	53	410	0	43	38	47	47	46	46	49
KP031	Guadeloupe	65	403	43	0	12	21	21	20	20	23
KP262	Guadeloupe	61	402	38	12	0	13	11	11	13	17
KP297	Guadeloupe	70	411	47	21	13	0	18	19	11	3
KP410	Guadeloupe	70	411	47	21	11	18	0	15	15	18
KP424	Guadeloupe	69	410	46	20	11	19	15	0	18	18
KP493	Guadeloupe	69	410	46	20	13	11	15	18	0	20
KP578	Guadeloupe	72	413	49	23	17	3	18	18	20	0

## Sheet: ST37 SNPs matrix
Sample	Location	ERR3144512	ERR3144534	ERR3144537	ERR3144756	ERR3144764	ERR3144766	ERR3144767	KP256	KP510	KP537	KP553
ERR3144512	Other Caribbean island	0	4959	3661	4941	4941	2809	4487	4977	84	4937	4961
ERR3144534	Other Caribbean island	4959	0	3948	153	153	3159	1857	198	4935	149	67
ERR3144537	Other Caribbean island	3661	3948	0	3933	3933	1299	3511	3957	3637	3929	3950
ERR3144756	Other Caribbean island	4941	153	3933	0	0	3144	1848	142	4917	94	156
ERR3144764	Other Caribbean island	4941	153	3933	0	0	3144	1848	142	4917	94	156
ERR3144766	Other Caribbean island	2809	3159	1299	3144	3144	0	2631	3175	2785	3139	3161
ERR3144767	Other Caribbean island	4487	1857	3511	1848	1848	2631	0	1896	4463	1845	1860
KP256	Guadeloupe	4977	198	3957	142	142	3175	1896	0	4953	139	201
KP510	Guadeloupe	84	4935	3637	4917	4917	2785	4463	4953	0	4913	4937
KP537	Guadeloupe	4937	149	3929	94	94	3139	1845	139	4913	0	152
KP553	Guadeloupe	4961	67	3950	156	156	3161	1860	201	4937	152	0

## Sheet: ST86 SNPs matrix
Sample	Location	ERR3144591	ERR3144662	ERR3144722	KP501	KP634
ERR3144591	Other Caribbean island	0	87	120	95	95
ERR3144662	Other Caribbean island	87	0	125	58	90
ERR3144722	Other Caribbean island	120	125	0	133	133
KP501	Guadeloupe	95	58	133	0	98
KP634	Guadeloupe	95	90	133	98	0

## Sheet: ST3600 SNPs matrix
Sample	Location	KP177	KP548
KP177	Guadeloupe	0	3978
KP548	Guadeloupe	3978	0

## Sheet: ST2551 SNPs matrix
Sample	Location	KP614	KP627
KP614	Guadeloupe	0	759
KP627	Guadeloupe	759	0

[truncated: 2 more sheets: ST4174 SNPs matrix, ST5685 SNPs matrix]
