# Supplementary material for: Limited Transmission of Klebsiella pneumoniae among Humans, Animals, and the Environment in a Caribbean Island, Guadeloupe (French West Indies)
Source: Microbiol Spectr. 2022 Sep 12;10(5):e01242-22. doi: 10.1128/spectrum.01242-22 (PMC9603589; doi:10.1128/spectrum.01242-22)
Supplement: Supplemental file 3 — Supplemental material. Download spectrum.01242-22-s0003.xls, XLS file, 0.03 MB [file spectrum.01242-22-s0003.xls]

## Sheet: Human
Table S8. Genes present in significantly different frequencies in human and non-human K. pneumoniae isolates from Guadeloupe (French West Indies)
Reference sequence	Position	Query cover (%)	Percentage identity (%)	Annotation	Human	Non-Human	Odd-ratio	P-value corrected	Function	COG	COG categories
ICEKp1 mobile element complete sequence of the reference genome Klebsiella pneumoniae isolate 206535 (GenBank accession number KY454627.1 )	58201-59202	93	82.89	Type IV secretion system protein	57 (41.3)	3 (3.5)	19.4691	7.746421858733995e-07	Secretion	COG3704	U
ICEKp1 mobile element complete sequence of the reference genome Klebsiella pneumoniae isolate 206535 (GenBank accession number KY454627.1 )	61060-62309	100	98.08	Type IV secretory pathway VirB10 component	64 (46.4)	6 (7.0)	11.5315	1.699352345402017e-06	Secretion	COG2948	U
ICEKp1 mobile element complete sequence of the reference genome Klebsiella pneumoniae isolate 206535 (GenBank accession number KY454627.1 )	32778-33358	100	99.83	DUF2857 domain-containing protein	66 (47.8)	7 (8.1)	10.3452	2.7520070571275388e-06	Secretion
ICEKp1 mobile element complete sequence of the reference genome Klebsiella pneumoniae isolate 206535 (GenBank accession number KY454627.1 )	2967-4246	100	99.7	MFS superfamily transporter signal transducer	65 (47.1)	7 (8.1)	10.0489	5.8009394682667275e-06	Secretion	COG0477	G E
ICEKp1 mobile element complete sequence of the reference genome Klebsiella pneumoniae isolate 206535 (GenBank accession number KY454627.1 )	4240-6041	100	99.83	Permease and ATP-binding protein of yersiniabactin-iron ABC transporter YbtQ	65 (47.1)	7 (8.1)	10.0489	5.8009394682667275e-06	Secretion	COG1132	V
ICEKp1 mobile element complete sequence of the reference genome Klebsiella pneumoniae isolate 206535 (GenBank accession number KY454627.1 )	7998-8956	100	99.48	AraC-type transcriptional regulator	65 (47.1)	7 (8.1)	10.0489	5.8009394682667275e-06	Secretion	COG2207	K
ICEKp1 mobile element complete sequence of the reference genome Klebsiella pneumoniae isolate 206535 (GenBank accession number KY454627.1 )	25994-26730	100	99.32	Putative thioesterase YbtT	65 (47.1)	7 (8.1)	10.0489	5.8009394682667275e-06	Secretion	COG3208	Q
ICEKp1 mobile element complete sequence of the reference genome Klebsiella pneumoniae isolate 206535 (GenBank accession number KY454627.1 )	54352-54410	100	100	TrbC/VirB2 family protein	65 (47.1)	7 (8.1)	10.0489	5.8009394682667275e-06	Secretion
ICEKp1 mobile element complete sequence of the reference genome Klebsiella pneumoniae isolate 206535 (GenBank accession number KY454627.1 )	1635-2938	100	99.69	Salicylate synthase YbtS [Klebsiella pneumoniae]	65 (47.1)	7 (8.1)	10.0489	5.8009394682667275e-06	Secretion	COG0147	E H
ICEKp1 mobile element complete sequence of the reference genome Klebsiella pneumoniae isolate 206535 (GenBank accession number KY454627.1 )	53408-54117	100	99.58	Putative type IV secretory pathway VirB1 component	65 (47.1)	7 (8.1)	10.0489	5.8009394682667275e-06	Secretion
ICEKp1 mobile element complete sequence of the reference genome Klebsiella pneumoniae isolate 206535 (GenBank accession number KY454627.1 )	6029-7740	100	99.77	Lipoprotein inner membrane ABC-transporter	65 (47.1)	7 (8.1)	10.0489	5.8009394682667275e-06	Secretion	COG1132	V
ICEKp1 mobile element complete sequence of the reference genome Klebsiella pneumoniae isolate 206535 (GenBank accession number KY454627.1 )	28443-30463	100	99.85	Pesticin/yersiniabactin TonB-dependent receptor	65 (47.1)	7 (8.1)	10.0489	5.8009394682667275e-06	Secretion	COG1629	P
ICEKp1 mobile element complete sequence of the reference genome Klebsiella pneumoniae isolate 206535 (GenBank accession number KY454627.1 )	26735-28311	100	99.75	Yersiniabactin siderophore biosynthetic protein	65 (47.1)	7 (8.1)	10.0489	5.8009394682667275e-06	Secretion	COG1021	Q
ICEKp1 mobile element complete sequence of the reference genome Klebsiella pneumoniae isolate 206535 (GenBank accession number KY454627.1 )	54424-57161	100	98.72	Putative type IV secretory pathway VirB4 component	65 (47.1)	7 (8.1)	10.0489	5.8009394682667275e-06	Secretion	COG3451	U
ICEKp1 mobile element complete sequence of the reference genome Klebsiella pneumoniae isolate 206535 (GenBank accession number KY454627.1 )	24831-25930	100	99.73	Irp3 protein, yersiniabactin siderophore biosynthetic protein	65 (47.1)	7 (8.1)	10.0489	5.8009394682667275e-06	Secretion	COG4693	Q
ICEKp1 mobile element complete sequence of the reference genome Klebsiella pneumoniae isolate 206535 (GenBank accession number KY454627.1 )	62300-63324	100	98.63	Type IV secretory pathway VirB11 component	64 (46.4)	7 (8.1)	9.76062	1.2554670241832651e-05	Secretion	COG0630	N U
ICEKp1 mobile element complete sequence of the reference genome Klebsiella pneumoniae isolate 206535 (GenBank accession number KY454627.1 )	9148-15254	100	99.64	High-molecular-weight nonribosomal peptide/polyketide synthetase 2 (HMWP2)	64 (46.4)	7 (8.1)	9.76062	1.2554670241832651e-05	Secretion	COG1020	Q
ICEKp1 mobile element complete sequence of the reference genome Klebsiella pneumoniae isolate 206535 (GenBank accession number KY454627.1 )	59428-60110	100	98.1	Type IV secretion system VirB8 component	64 (46.4)	7 (8.1)	9.76062	1.2554670241832651e-05	Secretion	COG3736	U
ICEKp1 mobile element complete sequence of the reference genome Klebsiella pneumoniae isolate 206535 (GenBank accession number KY454627.1 )	60108-61010	99	96.35	Type IV secretory pathway VirB9 component	64 (46.4)	7 (8.1)	9.76062	1.2554670241832651e-05	Secretion	COG3504	U
ICEKp1 mobile element complete sequence of the reference genome Klebsiella pneumoniae isolate 206535 (GenBank accession number KY454627.1 )	179-1439	99	97.62	integrase	63 (45.7)	7 (8.1)	9.48	2.7927555960980753e-05	Secretion	COG0582	L X
ICEKp1 mobile element complete sequence of the reference genome Klebsiella pneumoniae isolate 206535 (GenBank accession number KY454627.1 )	67927-68873	100	91.1	Putative MobB mobilization protein	47 (34.1)	2 (2.3)	21.6923	3.1517711683031405e-05	Secretion	COG3505	U
ICEKp1 mobile element complete sequence of the reference genome Klebsiella pneumoniae isolate 206535 (GenBank accession number KY454627.1 )	15643-24833	100	99.66	Yersiniabactin polyketide synthase HMWP1	62 (44.9)	7 (8.1)	9.20677	3.208772479053378e-05	Secretion	COG1021	Q
ICEKp1 mobile element complete sequence of the reference genome Klebsiella pneumoniae isolate 206535 (GenBank accession number KY454627.1 )	57180-57865	97	96.65	Type IV secretion system protein VirB5 component	57 (41.3)	6 (7.0)	9.38272	0.0001611978389160343	Secretion
ICEKp1 mobile element complete sequence of the reference genome Klebsiella pneumoniae isolate 206535 (GenBank accession number KY454627.1 )	67927-68873	100	91.13	Putative Antirestriction protein ardC	48 (34.8)	3 (3.5)	14.7556	0.00017540724437942935	Secretion	COG4227	L
Reference genome Klebsiella pneumoniae subsp. pneumoniae HS11286 (genebank NC_016845.1)	2227120-2227374	100	100	Aconitate hydratase	39 (28.3)	1 (1.2)	33.4848	0.0003692699190718487	Catalyzes the isomerization of citrate to isocitrate via cis-aconitate
Reference genome Klebsiella pneumoniae subsp. pneumoniae HS11286 (genebank NC_016845.1)	1189662-1189916	100	100	Cytochrome bo(3) ubiquinol oxidase	31 (22.5)	0 (0.0)	inf	0.002582520443243766	Catalytic activity
Reference genome Klebsiella pneumoniae subsp. pneumoniae HS11286 (genebank NC_016845.1)	1045730-1045984	100	100	Putative methyltransferase	127 (92.0)	56 (65.1)	6.18506	0.018968759344631315	Methyltransferase activity	COG2519	J
Reference genome Klebsiella pneumoniae subsp. pneumoniae HS11286 (genebank NC_016845.1)	1057296-1057550	100	100	Acetoin:2,6-dichlorophenolindophenol oxidoreductase	125 (90.6)	54 (62.8)	5.69801	0.02081380733857861	catalytic activity	COG0022	C
Reference genome Klebsiella pneumoniae subsp. pneumoniae HS11286 (genebank NC_016845.1)	1054370-1054624	100	100	Dihydrolipoamide dehydrogenase	125 (90.6)	55 (64.0)	5.41958	0.046823842407141304	catalytic activity	COG1249	C

## Sheet: Non human
Reference sequence	Position	Query cover (%)	Percentage identity (%)	Annotation	Human	Non-Human	Odd-ratio	P-value corrected	Function	COG	COG categories
Reference genome Klebsiella pneumoniae subsp. pneumoniae HS11286 (genebank NC_016845.1)	2521062-2521678	99	98.87	Anaerobic dimethyl sulfoxide reductase chain B	1 (0.7)	14 (16.3)	0.03753910323253389	0.19764572027793562	Metal binding	COG0437	C
Reference genome Klebsiella pneumoniae subsp. pneumoniae HS11286 (genebank NC_016845.1)	2328326-2329645	100	100	type VI secretion system baseplate subunit TssK	105 (76.1)	85 (98.8)	0.0374331550802139	0.012540570426638075	Secretion	COG3522	S
