# Supplementary material for: Limited Transmission of Klebsiella pneumoniae among Humans, Animals, and the Environment in a Caribbean Island, Guadeloupe (French West Indies)
Source: Microbiol Spectr. 2022 Sep 12;10(5):e01242-22. doi: 10.1128/spectrum.01242-22 (PMC9603589; doi:10.1128/spectrum.01242-22)
Supplement: Supplemental file 4 — Supplemental material. Download spectrum.01242-22-s0004.xlsx, XLSX file, 0.2 MB [file spectrum.01242-22-s0004.xlsx]

## Sheet: Genomic characteristics of 331 
Supplementary data file. Genomic characteristics of 331 K. pneumoniae species complex isolates from Guadeloupe (French West Indies)
Isolate	Species/subspecies	Phylogroup	Year	World region	City	Country	Biotope	Host	Source	Host infection	Community/nosocomial	Ward	Hypervirulence : Defined by at least one of the genes rmpA and rmpA2, and/or at least one complete gene cluster among iucABCD-iutA (aerobactin) and iroBCDN (salmochelin)	Virulence score (Kleborate)	Resistance score (Kleborate)	Resistance classes (N)	Resistance genes (N)	Sequence Type	Successful clones	Successful MDR clones	Successful hypervirulent clones	Virulence genes
																						yersiniabactin (ybt)																colibactin (clb)					aerobactin (iucABCD-iutA)					salmochelin (iroBCDN)
																						1-Presence, 0-Absence	ybt 1 ; ICEKp10	ybt 6 ; ICEKp5	ybt 12; ICEKp10	ybt 10; ICEKp4	ybt 13; ICEKp2	ybt 14; ICEKp5	ybt 15; ICEKp11	ybt 16; ICEKp12	ybt 17; ICEKp10	ybt 2; ICEKp1	ybt 4; plasmid	ybt 5; ICEKp6	ybt 9; ICEKp3	ybt unknown	ST	1-Presence, 0-Absence	clb 1	clb 2	clb 3	ST	1-Presence, 0-Absence	iuc1	iuc2	iuc3	ST	1-Presence, 2-Absence	iro1
KP001	K. pneumoniae	Kp1	2018	Central America and the Caribbean	Pointe-à-Pitre / Les Abymes	Guadeloupe (French West Indies)	Human	Human	Blood	Bacteremia	Community	Emergency unit	0	1	0	2	3	11	1	1	0	1	0	0	0	1	0	0	0	0	0	0	0	0	0	0	22-2LV	0	0	0	0	0	0	0	0	0	0	0	0
KP002	K. pneumoniae	Kp1	2018	Central America and the Caribbean	Pointe-à-Pitre / Les Abymes	Guadeloupe (French West Indies)	Human	Human	Blood	Bacteremia	Nosocomial	Intensive care unit	0	1	0	7	10	3250	0	0	0	1	0	0	0	1	0	0	0	0	0	0	0	0	0	0	26-1LV	0	0	0	0	0	0	0	0	0	0	0	0
KP003	K. quasipneumoniae subsp. similipneumoniae	Kp4	2018	Central America and the Caribbean	Pointe-à-Pitre / Les Abymes	Guadeloupe (French West Indies)	Human	Human	Blood	Bacteremia	Nosocomial	Surgical unit	0	0	0	1	1	3256	0	0	0	0	0	0	0	0	0	0	0	0	0	0	0	0	0	0	0	0	0	0	0	0	0	0	0	0	0	0	0
KP004	K. pneumoniae	Kp1	2018	Central America and the Caribbean	Pointe-à-Pitre / Les Abymes	Guadeloupe (French West Indies)	Human	Human	Blood	Bacteremia	Nosocomial	Intensive care unit	0	1	1	8	10	45	1	1	0	1	0	0	0	1	0	0	0	0	0	0	0	0	0	0	78	0	0	0	0	0	0	0	0	0	0	0	0
KP005	K. pneumoniae	Kp1	2018	Central America and the Caribbean	Pointe-à-Pitre / Les Abymes	Guadeloupe (French West Indies)	Human	Human	Blood	Bacteremia	Nosocomial	Intensive care unit	0	0	0	1	1	870	0	0	0	0	0	0	0	0	0	0	0	0	0	0	0	0	0	0	0	0	0	0	0	0	0	0	0	0	0	0	0
KP006	K. pneumoniae	Kp1	2018	Central America and the Caribbean	Pointe-à-Pitre / Les Abymes	Guadeloupe (French West Indies)	Human	Human	Blood	Bacteremia	Community	Medical unit	0	0	0	1	1	870	0	0	0	0	0	0	0	0	0	0	0	0	0	0	0	0	0	0	0	0	0	0	0	0	0	0	0	0	0	0	0
KP007	K. pneumoniae	Kp1	2018	Central America and the Caribbean	Pointe-à-Pitre / Les Abymes	Guadeloupe (French West Indies)	Human	Human	Blood	Bacteremia	Community	Medical unit	0	0	1	1	1	36	1	1	0	0	0	0	0	0	0	0	0	0	0	0	0	0	0	0	0	0	0	0	0	0	0	0	0	0	0	0	0
KP009	K. pneumoniae	Kp1	2018	Central America and the Caribbean	Pointe-à-Pitre / Les Abymes	Guadeloupe (French West Indies)	Human	Human	Blood	Bacteremia	Nosocomial	Intensive care unit	0	1	1	7	9	17	1	1	0	1	0	0	0	1	0	0	0	0	0	0	0	0	0	0	20-3LV	0	0	0	0	0	0	0	0	0	0	0	0
KP010	K. pneumoniae	Kp1	2018	Central America and the Caribbean	Pointe-à-Pitre / Les Abymes	Guadeloupe (French West Indies)	Human	Human	Blood	Bacteremia	Nosocomial	Medical unit	0	0	0	0	0	567	0	0	0	0	0	0	0	0	0	0	0	0	0	0	0	0	0	0	0	0	0	0	0	0	0	0	0	0	0	0	0
KP011	K. pneumoniae	Kp1	2018	Central America and the Caribbean	Pointe-à-Pitre / Les Abymes	Guadeloupe (French West Indies)	Human	Human	Blood	Bacteremia	Nosocomial	Surgical unit	0	1	0	2	2	3251	0	0	0	1	0	0	0	1	0	0	0	0	0	0	0	0	0	0	78	0	0	0	0	0	0	0	0	0	0	0	0
KP012	K. quasipneumoniae subsp. similipneumoniae	Kp4	2018	Central America and the Caribbean	Pointe-à-Pitre / Les Abymes	Guadeloupe (French West Indies)	Human	Human	Liver abscess	Abscess	Community	Emergency unit	0	0	0	0	0	1504	0	0	0	0	0	0	0	0	0	0	0	0	0	0	0	0	0	0	0	0	0	0	0	0	0	0	0	0	0	0	0
KP013	K. pneumoniae	Kp1	2018	Central America and the Caribbean	Pointe-à-Pitre / Les Abymes	Guadeloupe (French West Indies)	Human	Human	Liver abscess	Abscess	Community	Intensive care unit	1	5	0	0	0	3252	0	0	0	1	0	0	0	0	0	0	0	0	0	0	0	0	0	1	-	1	1	0	0	0	1	0	1	0	24-1LV	1	0
KP014	K. pneumoniae	Kp1	2018	Central America and the Caribbean	Pointe-à-Pitre / Les Abymes	Guadeloupe (French West Indies)	Human	Human	Liver abscess	Abscess	Community	Intensive care unit	1	5	0	0	0	23	1	0	1	1	1	0	0	0	0	0	0	0	0	0	0	0	0	0	46-1LV	1	0	1	0	29	1	1	0	0	1	1	1
KP015	K. pneumoniae	Kp1	2018	Central America and the Caribbean	Pointe-à-Pitre / Les Abymes	Guadeloupe (French West Indies)	Human	Human	Liver abscess	Abscess	Community	Medical unit	1	5	0	0	0	3253	0	0	0	1	0	0	0	0	0	0	0	0	1	0	0	0	0	0	235-2LV	1	0	0	1	13	1	1	0	0	1	1	1
KP016	K. pneumoniae	Kp1	2018	Central America and the Caribbean	Pointe-à-Pitre / Les Abymes	Guadeloupe (French West Indies)	Human	Human	Liver abscess	Abscess	Community	Intensive care unit	1	5	0	0	0	260	0	0	0	1	1	0	0	0	0	0	0	0	0	0	0	0	0	0	47	1	0	1	0	29	1	1	0	0	1	1	1
KP017	K. pneumoniae	Kp1	2018	Central America and the Caribbean	Pointe-à-Pitre / Les Abymes	Guadeloupe (French West Indies)	Human	Human	Liver abscess	Abscess	Community	Intensive care unit	1	5	0	0	0	23	1	0	1	1	1	0	0	0	0	0	0	0	0	0	0	0	0	0	47-1LV	1	0	1	0	29-1LV	1	1	0	0	1	1	1
KP018	K. pneumoniae	Kp1	2018	Central America and the Caribbean	Pointe-à-Pitre / Les Abymes	Guadeloupe (French West Indies)	Human	Human	Blood	Bacteremia	Nosocomial	Intensive care unit	0	1	3	10	13	258	1	1	0	1	0	0	0	0	1	0	0	0	0	0	0	0	0	0	299	0	0	0	0	0	0	0	0	0	0	0	0
KP019	K. pneumoniae	Kp1	2018	Central America and the Caribbean	Pointe-à-Pitre / Les Abymes	Guadeloupe (French West Indies)	Human	Human	Cerebrospinal fluid	Bacteremia	Community	Intensive care unit	1	5	0	0	0	66	0	0	0	1	0	0	1	0	0	0	0	0	0	0	0	0	0	0	316-1LV	1	1	0	0	9	1	0	1	0	24-1LV	1	0
KP020	K. pneumoniae	Kp1	2018	Central America and the Caribbean	Pointe-à-Pitre / Les Abymes	Guadeloupe (French West Indies)	Human	Human	Urine	Urinary tract infection	Nosocomial	Medical unit	0	0	3	9	12	258	1	1	0	0	0	0	0	0	0	0	0	0	0	0	0	0	0	0	0	0	0	0	0	0	0	0	0	0	0	0	0
KP021	K. pneumoniae	Kp1	2018	Central America and the Caribbean	Pointe-à-Pitre / Les Abymes	Guadeloupe (French West Indies)	Human	Human	Blood	Bacteremia	Nosocomial	Medical unit	0	0	1	8	16	152	1	1	0	0	0	0	0	0	0	0	0	0	0	0	0	0	0	0	0	0	0	0	0	0	0	0	0	0	0	0	0
KP022	K. pneumoniae	Kp1	2018	Central America and the Caribbean	Pointe-à-Pitre / Les Abymes	Guadeloupe (French West Indies)	Human	Human	Blood	Bacteremia	Nosocomial	Intensive care unit	0	0	1	8	12	307	1	1	0	0	0	0	0	0	0	0	0	0	0	0	0	0	0	0	0	0	0	0	0	0	0	0	0	0	0	0	0
KP023	K. pneumoniae	Kp1	2018	Central America and the Caribbean	Pointe-à-Pitre / Les Abymes	Guadeloupe (French West Indies)	Human	Human	Blood	Bacteremia	Nosocomial	Intensive care unit	0	1	1	6	6	17	1	1	0	1	0	0	0	1	0	0	0	0	0	0	0	0	0	0	20-3LV	0	0	0	0	0	0	0	0	0	0	0	0
KP025	K. pneumoniae	Kp1	2018	Central America and the Caribbean	Pointe-à-Pitre / Les Abymes	Guadeloupe (French West Indies)	Human	Human	Blood	Bacteremia	Nosocomial	Intensive care unit	0	1	1	7	11	13	1	1	0	1	0	0	0	1	0	0	0	0	0	0	0	0	0	0	21	0	0	0	0	0	0	0	0	0	0	0	0
KP026	K. pneumoniae	Kp1	2018	Central America and the Caribbean	Pointe-à-Pitre / Les Abymes	Guadeloupe (French West Indies)	Human	Human	Blood	Bacteremia	Nosocomial	Intensive care unit	0	1	1	7	10	17	1	1	0	1	0	0	0	1	0	0	0	0	0	0	0	0	0	0	20-4LV	0	0	0	0	0	0	0	0	0	0	0	0
KP027	K. pneumoniae	Kp1	2018	Central America and the Caribbean	Pointe-à-Pitre / Les Abymes	Guadeloupe (French West Indies)	Human	Human	Blood	Bacteremia	Nosocomial	Intensive care unit	0	1	1	6	6	17	1	1	0	1	0	0	0	1	0	0	0	0	0	0	0	0	0	0	20-3LV	0	0	0	0	0	0	0	0	0	0	0	0
KP028	K. pneumoniae	Kp1	2018	Central America and the Caribbean	Pointe-à-Pitre / Les Abymes	Guadeloupe (French West Indies)	Human	Human	Blood	Bacteremia	Nosocomial	Intensive care unit	0	0	1	6	9	147	1	1	0	0	0	0	0	0	0	0	0	0	0	0	0	0	0	0	0	0	0	0	0	0	0	0	0	0	0	0	0
KP029	K. pneumoniae	Kp1	2018	Central America and the Caribbean	Pointe-à-Pitre / Les Abymes	Guadeloupe (French West Indies)	Human	Human	Blood	Bacteremia	Nosocomial	Intensive care unit	0	0	1	6	6	3254	0	0	0	0	0	0	0	0	0	0	0	0	0	0	0	0	0	0	0	0	0	0	0	0	0	0	0	0	0	0	0
KP030	K. pneumoniae	Kp1	2018	Central America and the Caribbean	Pointe-à-Pitre / Les Abymes	Guadeloupe (French West Indies)	Human	Human	Blood	Bacteremia	Nosocomial	Intensive care unit	0	0	1	8	14	147	1	1	0	0	0	0	0	0	0	0	0	0	0	0	0	0	0	0	0	0	0	0	0	0	0	0	0	0	0	0	0
KP031	K. pneumoniae	Kp1	2018	Central America and the Caribbean	Pointe-à-Pitre / Les Abymes	Guadeloupe (French West Indies)	Human	Human	Blood	Bacteremia	Nosocomial	Intensive care unit	0	0	1	8	11	147	1	1	0	0	0	0	0	0	0	0	0	0	0	0	0	0	0	0	0	0	0	0	0	0	0	0	0	0	0	0	0
KP032	K. pneumoniae	Kp1	2018	Central America and the Caribbean	Pointe-à-Pitre / Les Abymes	Guadeloupe (French West Indies)	Human	Human	Blood	Bacteremia	Nosocomial	Intensive care unit	0	1	0	4	5	11	1	1	0	1	0	0	0	1	0	0	0	0	0	0	0	0	0	0	26	0	0	0	0	0	0	0	0	0	0	0	0
KP033	K. variicola subsp. variicola	Kp3	2018	Central America and the Caribbean	Pointe-à-Pitre	Guadeloupe (French West Indies)	Environment	Flowering plants	Cive	-	-	-	0	0	0	0	0	5646	0	0	0	0	0	0	0	0	0	0	0	0	0	0	0	0	0	0	0	0	0	0	0	0	0	0	0	0	0	0	0
KP034	K. variicola subsp. variicola	Kp3	2018	Central America and the Caribbean	Pointe-à-Pitre	Guadeloupe (French West Indies)	Environment	Vegetables	Lettuce	-	-	-	0	0	0	0	0	5646	0	0	0	0	0	0	0	0	0	0	0	0	0	0	0	0	0	0	0	0	0	0	0	0	0	0	0	0	0	0	0
KP035	K. variicola subsp. variicola	Kp3	2018	Central America and the Caribbean	Pointe-à-Pitre	Guadeloupe (French West Indies)	Environment	Vegetables	Lettuce	-	-	-	0	0	0	0	0	5646	0	0	0	0	0	0	0	0	0	0	0	0	0	0	0	0	0	0	0	0	0	0	0	0	0	0	0	0	0	0	0
KP038	K. quasipneumoniae subsp. similipneumoniae	Kp4	2018	Central America and the Caribbean	Le Moule	Guadeloupe (French West Indies)	Animal	Bovine	Feces	Carriage	-	-	0	0	0	1	1	5649	0	0	0	0	0	0	0	0	0	0	0	0	0	0	0	0	0	0	0	0	0	0	0	0	0	0	0	0	0	0	0
KP039	K. quasipneumoniae subsp. similipneumoniae	Kp4	2018	Central America and the Caribbean	Le Moule	Guadeloupe (French West Indies)	Animal	Bovine	Feces	Carriage	-	-	0	0	0	1	1	5650	0	0	0	0	0	0	0	0	0	0	0	0	0	0	0	0	0	0	0	0	0	0	0	0	0	0	0	0	13-2LV	0	0
KP040	K. quasipneumoniae subsp. similipneumoniae	Kp4	2018	Central America and the Caribbean	Le Moule	Guadeloupe (French West Indies)	Animal	Bovine	Feces	Carriage	-	-	0	0	0	1	1	5651	0	0	0	0	0	0	0	0	0	0	0	0	0	0	0	0	0	0	0	0	0	0	0	0	0	0	0	0	0	0	0
KP041	K. pneumoniae	Kp1	2018	Central America and the Caribbean	Le Moule	Guadeloupe (French West Indies)	Animal	Pig	Feces	Carriage	-	-	1	3	1	1	1	432	0	0	0	0	0	0	0	0	0	0	0	0	0	0	0	0	0	0	0	0	0	0	0	0	1	0	0	1	13-2LV	0	0
KP042	K. variicola subsp. variicola	Kp3	2018	Central America and the Caribbean	Pointe-à-Pitre	Guadeloupe (French West Indies)	Environment	Vegetables	Radish	-	-	-	0	0	0	0	0	5652	0	0	0	0	0	0	0	0	0	0	0	0	0	0	0	0	0	0	0	0	0	0	0	0	0	0	0	0	0	0	0
KP045	K. quasipneumoniae subsp. quasipneumoniae	Kp2	2018	Central America and the Caribbean	Pointe-à-Pitre	Guadeloupe (French West Indies)	Environment	Vegetables	Sweet potato	-	-	-	0	0	0	1	1	5653	0	0	0	0	0	0	0	0	0	0	0	0	0	0	0	0	0	0	0	0	0	0	0	0	0	0	0	0	0	0	0
KP046	K. quasipneumoniae subsp. quasipneumoniae	Kp2	2018	Central America and the Caribbean	Pointe-à-Pitre	Guadeloupe (French West Indies)	Environment	Vegetables	Cabbage	-	-	-	0	0	0	1	1	4757	0	0	0	0	0	0	0	0	0	0	0	0	0	0	0	0	0	0	0	0	0	0	0	0	0	0	0	0	0	0	0
KP050	K. quasipneumoniae subsp. quasipneumoniae	Kp2	2018	Central America and the Caribbean	Pointe-à-Pitre	Guadeloupe (French West Indies)	Environment	Vegetables	Beet	-	-	-	0	0	0	1	2	5654	0	0	0	0	0	0	0	0	0	0	0	0	0	0	0	0	0	0	0	0	0	0	0	0	0	0	0	0	0	0	0
KP051	K. quasipneumoniae subsp. quasipneumoniae	Kp2	2018	Central America and the Caribbean	Pointe-à-Pitre	Guadeloupe (French West Indies)	Environment	Flowering plants	Malanga	-	-	-	0	0	0	1	2	5655	0	0	0	0	0	0	0	0	0	0	0	0	0	0	0	0	0	0	0	0	0	0	0	0	0	0	0	0	0	0	0
KP052	K. quasipneumoniae subsp. similipneumoniae	Kp4	2018	Central America and the Caribbean	Pointe-à-Pitre	Guadeloupe (French West Indies)	Environment	Flowering plants	Jerusalem artichoke	-	-	-	0	0	0	2	2	5656	0	0	0	0	0	0	0	0	0	0	0	0	0	0	0	0	0	0	0	0	0	0	0	0	0	0	0	0	0	0	0
KP053	K. quasipneumoniae subsp. quasipneumoniae	Kp2	2018	Central America and the Caribbean	Pointe-à-Pitre	Guadeloupe (French West Indies)	Environment	Vegetables	Turnip	-	-	-	0	0	0	1	1	2421	0	0	0	0	0	0	0	0	0	0	0	0	0	0	0	0	0	0	0	0	0	0	0	0	0	0	0	0	0	0	0
KP054	K. variicola subsp. variicola	Kp3	2018	Central America and the Caribbean	Pointe-à-Pitre	Guadeloupe (French West Indies)	Environment	Vegetables	Yam	-	-	-	0	0	0	0	0	5657	0	0	0	0	0	0	0	0	0	0	0	0	0	0	0	0	0	0	0	0	0	0	0	0	0	0	0	0	0	0	0
KP055	K. pneumoniae	Kp1	2018	Central America and the Caribbean	Pointe-à-Pitre	Guadeloupe (French West Indies)	Environment	Vegetables	Carot	-	-	-	0	1	0	0	0	24	0	0	0	1	0	0	0	0	0	0	0	0	0	0	1	0	0	0	65-1LV	0	0	0	0	0	0	0	0	0	0	0	0
KP056	K. quasipneumoniae subsp. similipneumoniae	Kp4	2018	Central America and the Caribbean	Pointe-à-Pitre	Guadeloupe (French West Indies)	Environment	Flowering plants	Parsley	-	-	-	0	0	0	1	1	5658	0	0	0	0	0	0	0	0	0	0	0	0	0	0	0	0	0	0	0	0	0	0	0	0	0	0	0	0	0	0	0
KP057	K. quasipneumoniae subsp. similipneumoniae	Kp4	2018	Central America and the Caribbean	Pointe-à-Pitre	Guadeloupe (French West Indies)	Environment	Vegetables	Cucumber	-	-	-	0	0	0	1	1	5659	0	0	0	0	0	0	0	0	0	0	0	0	0	0	0	0	0	0	0	0	0	0	0	0	0	0	0	0	0	0	0
KP058	K. pneumoniae	Kp1	2018	Central America and the Caribbean	Le Moule	Guadeloupe (French West Indies)	Animal	Pig	Feces	Carriage	-	-	1	3	0	0	0	29	1	1	0	0	0	0	0	0	0	0	0	0	0	0	0	0	0	0	0	0	0	0	0	0	1	0	0	1	43	0	0
KP059	K. quasipneumoniae subsp. quasipneumoniae	Kp2	2018	Central America and the Caribbean	Le Moule	Guadeloupe (French West Indies)	Animal	Bovine	Feces	Carriage	-	-	0	0	0	1	1	5660	0	0	0	0	0	0	0	0	0	0	0	0	0	0	0	0	0	0	0	0	0	0	0	0	0	0	0	0	0	0	0
KP061	K. variicola subsp. variicola	Kp3	2018	Central America and the Caribbean	Pointe-à-Pitre	Guadeloupe (French West Indies)	Environment	Flowering plants	Cive	-	-	-	0	0	0	0	0	3946	0	0	0	0	0	0	0	0	0	0	0	0	0	0	0	0	0	0	0	0	0	0	0	0	0	0	0	0	0	0	0
KP062	K. quasipneumoniae subsp. quasipneumoniae	Kp2	2018	Central America and the Caribbean	Pointe-à-Pitre	Guadeloupe (French West Indies)	Environment	Vegetables	Turnip	-	-	-	0	0	0	1	1	5661	0	0	0	0	0	0	0	0	0	0	0	0	0	0	0	0	0	0	0	0	0	0	0	0	0	0	0	0	0	0	0
KP063	K. quasipneumoniae subsp. quasipneumoniae	Kp2	2018	Central America and the Caribbean	Pointe-à-Pitre	Guadeloupe (French West Indies)	Environment	Vegetables	Carot	-	-	-	0	0	0	1	1	5662	0	0	0	0	0	0	0	0	0	0	0	0	0	0	0	0	0	0	0	0	0	0	0	0	0	0	0	0	0	0	0
KP064	K. quasipneumoniae subsp. quasipneumoniae	Kp2	2018	Central America and the Caribbean	Pointe-à-Pitre	Guadeloupe (French West Indies)	Environment	Vegetables	Cucumber	-	-	-	0	0	0	1	1	5663	0	0	0	0	0	0	0	0	0	0	0	0	0	0	0	0	0	0	0	0	0	0	0	0	0	0	0	0	0	0	0
KP065	K. variicola subsp. variicola	Kp3	2018	Central America and the Caribbean	Pointe-à-Pitre	Guadeloupe (French West Indies)	Environment	Vegetables	Cabbage	-	-	-	0	0	0	0	0	5664	0	0	0	0	0	0	0	0	0	0	0	0	0	0	0	0	0	0	0	0	0	0	0	0	0	0	0	0	0	0	0
KP066	K. quasipneumoniae subsp. quasipneumoniae	Kp2	2018	Central America and the Caribbean	Pointe-à-Pitre	Guadeloupe (French West Indies)	Environment	Vegetables	Beet	-	-	-	0	0	0	1	1	1542	0	0	0	0	0	0	0	0	0	0	0	0	0	0	0	0	0	0	0	0	0	0	0	0	0	0	0	0	0	0	0
KP067	K. variicola subsp. variicola	Kp3	2018	Central America and the Caribbean	Pointe-à-Pitre	Guadeloupe (French West Indies)	Environment	Vegetables	Lettuce	-	-	-	0	0	0	0	0	5665	0	0	0	0	0	0	0	0	0	0	0	0	0	0	0	0	0	0	0	0	0	0	0	0	0	0	0	0	0	0	0
KP068	K. variicola subsp. variicola	Kp3	2018	Central America and the Caribbean	Pointe-à-Pitre	Guadeloupe (French West Indies)	Environment	Flowering plants	Parsley	-	-	-	0	0	0	0	0	5666	0	0	0	0	0	0	0	0	0	0	0	0	0	0	0	0	0	0	0	0	0	0	0	0	0	0	0	0	0	0	0
KP069	K. variicola subsp. variicola	Kp3	2018	Central America and the Caribbean	Pointe-à-Pitre	Guadeloupe (French West Indies)	Environment	Vegetables	Sweet potato	-	-	-	0	0	0	0	0	5667	0	0	0	0	0	0	0	0	0	0	0	0	0	0	0	0	0	0	0	0	0	0	0	0	0	0	0	0	0	0	0
KP071	K. variicola subsp. variicola	Kp3	2018	Central America and the Caribbean	Le Moule	Guadeloupe (French West Indies)	Animal	Pig	Feces	Carriage	-	-	0	1	0	0	0	5668	0	0	0	1	0	0	0	0	0	0	0	0	0	0	0	0	0	1	-	0	0	0	0	0	0	0	0	0	0	0	0
KP073	K. pneumoniae	Kp1	2018	Central America and the Caribbean	Le Moule	Guadeloupe (French West Indies)	Animal	Pig	Feces	Carriage	-	-	1	3	0	4	4	827	0	0	0	0	0	0	0	0	0	0	0	0	0	0	0	0	0	0	0	0	0	0	0	0	1	0	0	1	13-2LV	0	0
KP074	K. variicola subsp. variicola	Kp3	2018	Central America and the Caribbean	Le Moule	Guadeloupe (French West Indies)	Animal	Pig	Feces	Carriage	-	-	0	1	0	0	0	5668	0	0	0	1	0	0	0	0	0	0	0	0	0	0	0	0	0	1	-	0	0	0	0	0	0	0	0	0	0	0	0
KP075	K. quasipneumoniae subsp. similipneumoniae	Kp4	2018	Central America and the Caribbean	Ste-Rose	Guadeloupe (French West Indies)	Environment	Water catchment	Water catchment	-	-	-	0	0	0	1	1	5659	0	0	0	0	0	0	0	0	0	0	0	0	0	0	0	0	0	0	0	0	0	0	0	0	0	0	0	0	0	0	0
KP076	K. pneumoniae	Kp1	2018	Central America and the Caribbean	Baie-Mahault	Guadeloupe (French West Indies)	Environment	Vegetables	Eggplant	-	-	-	0	0	0	0	0	1419	0	0	0	0	0	0	0	0	0	0	0	0	0	0	0	0	0	0	0	0	0	0	0	0	0	0	0	0	0	0	0
KP077	K. quasipneumoniae subsp. quasipneumoniae	Kp2	2018	Central America and the Caribbean	Baie-Mahault	Guadeloupe (French West Indies)	Environment	Vegetables	Beet	-	-	-	0	0	0	1	1	4920	0	0	0	0	0	0	0	0	0	0	0	0	0	0	0	0	0	0	0	0	0	0	0	0	0	0	0	0	0	0	0
KP078	K. quasipneumoniae subsp. quasipneumoniae	Kp2	2018	Central America and the Caribbean	Baie-Mahault	Guadeloupe (French West Indies)	Environment	Vegetables	Carot	-	-	-	0	0	0	1	1	5671	0	0	0	0	0	0	0	0	0	0	0	0	0	0	0	0	0	0	0	0	0	0	0	0	0	0	0	0	0	0	0
KP079	K. quasipneumoniae subsp. quasipneumoniae	Kp2	2018	Central America and the Caribbean	Baie-Mahault	Guadeloupe (French West Indies)	Environment	Fruits	Tomato	-	-	-	0	0	0	1	1	5672	0	0	0	0	0	0	0	0	0	0	0	0	0	0	0	0	0	0	0	0	0	0	0	0	0	0	0	0	0	0	0
KP080	K. quasipneumoniae subsp. quasipneumoniae	Kp2	2018	Central America and the Caribbean	Baie-Mahault	Guadeloupe (French West Indies)	Environment	Vegetables	Pepper	-	-	-	0	0	0	1	1	1945	0	0	0	0	0	0	0	0	0	0	0	0	0	0	0	0	0	0	0	0	0	0	0	0	0	0	0	0	0	0	0
KP081	K. quasipneumoniae subsp. quasipneumoniae	Kp2	2018	Central America and the Caribbean	Baie-Mahault	Guadeloupe (French West Indies)	Environment	Vegetables	Turnip	-	-	-	0	0	0	1	1	5673	0	0	0	0	0	0	0	0	0	0	0	0	0	0	0	0	0	0	0	0	0	0	0	0	0	0	0	0	0	0	0
KP082	K. variicola subsp. variicola	Kp3	2018	Central America and the Caribbean	Baie-Mahault	Guadeloupe (French West Indies)	Environment	Flowering plants	Cive	-	-	-	0	0	0	0	0	4078	0	0	0	0	0	0	0	0	0	0	0	0	0	0	0	0	0	0	0	0	0	0	0	0	0	0	0	0	0	0	0
KP083	K. quasipneumoniae subsp. similipneumoniae	Kp4	2018	Central America and the Caribbean	Baie-Mahault	Guadeloupe (French West Indies)	Environment	Vegetables	Lettuce	-	-	-	0	0	0	0	0	5674	0	0	0	0	0	0	0	0	0	0	0	0	0	0	0	0	0	0	0	0	0	0	0	0	0	0	0	0	0	0	0
KP087	K. quasipneumoniae subsp. quasipneumoniae	Kp2	2018	Central America and the Caribbean	Pointe-à-Pitre	Guadeloupe (French West Indies)	Environment	Vegetables	Pepper	-	-	-	0	0	0	1	1	5675	0	0	0	0	0	0	0	0	0	0	0	0	0	0	0	0	0	0	0	0	0	0	0	0	0	0	0	0	0	0	0
KP088	K. quasipneumoniae subsp. quasipneumoniae	Kp2	2018	Central America and the Caribbean	Baie-Mahault	Guadeloupe (French West Indies)	Environment	Vegetables	Carot	-	-	-	0	0	0	1	1	5672	0	0	0	0	0	0	0	0	0	0	0	0	0	0	0	0	0	0	0	0	0	0	0	0	0	0	0	0	0	0	0
KP089	K. variicola subsp. variicola	Kp3	2018	Central America and the Caribbean	Pointe-à-Pitre	Guadeloupe (French West Indies)	Environment	Vegetables	Sweet potato	-	-	-	0	0	0	0	0	355	0	0	0	0	0	0	0	0	0	0	0	0	0	0	0	0	0	0	0	0	0	0	0	0	0	0	0	0	0	0	0
KP090	K. quasipneumoniae subsp. similipneumoniae	Kp4	2018	Central America and the Caribbean	Baie-Mahault	Guadeloupe (French West Indies)	Environment	Vegetables	Turnip	-	-	-	0	0	0	0	0	2607	0	0	0	0	0	0	0	0	0	0	0	0	0	0	0	0	0	0	0	0	0	0	0	0	0	0	0	0	0	0	0
KP091	K. variicola subsp. variicola	Kp3	2018	Central America and the Caribbean	Baie-Mahault	Guadeloupe (French West Indies)	Environment	Vegetables	Lettuce	-	-	-	0	0	0	0	0	5677	0	0	0	0	0	0	0	0	0	0	0	0	0	0	0	0	0	0	0	0	0	0	0	0	0	0	0	0	0	0	0
KP092	K. quasipneumoniae subsp. quasipneumoniae	Kp2	2018	Central America and the Caribbean	Pointe-à-Pitre	Guadeloupe (French West Indies)	Environment	Flowering plants	Ginger	-	-	-	0	0	0	1	1	5678	0	0	0	0	0	0	0	0	0	0	0	0	0	0	0	0	0	0	0	0	0	0	0	0	0	0	0	0	0	0	0
KP123	K. pneumoniae	Kp1	2018	Central America and the Caribbean	Petit-Bourg	Guadeloupe (French West Indies)	Environment	Water catchment	Water catchment	-	-	-	0	0	0	0	0	3661	0	0	0	0	0	0	0	0	0	0	0	0	0	0	0	0	0	0	0	0	0	0	0	0	0	0	0	0	0	0	0
KP124	K. pneumoniae	Kp1	2018	Central America and the Caribbean	Petit-Bourg	Guadeloupe (French West Indies)	Environment	Water catchment	Water catchment	-	-	-	0	0	0	0	0	200	0	0	0	0	0	0	0	0	0	0	0	0	0	0	0	0	0	0	0	0	0	0	0	0	0	0	0	0	0	0	0
KP130	K. variicola subsp. variicola	Kp3	2018	Central America and the Caribbean	Petit-Bourg	Guadeloupe (French West Indies)	Environment	Water catchment	Water catchment	-	-	-	0	0	0	0	0	5679	0	0	0	0	0	0	0	0	0	0	0	0	0	0	0	0	0	0	0	0	0	0	0	0	0	0	0	0	0	0	0
KP131	K. variicola subsp. variicola	Kp3	2018	Central America and the Caribbean	Petit-Bourg	Guadeloupe (French West Indies)	Environment	Water catchment	Water catchment	-	-	-	0	0	0	0	0	3477	0	0	0	0	0	0	0	0	0	0	0	0	0	0	0	0	0	0	0	0	0	0	0	0	0	0	0	0	0	0	0
KP135	K. variicola subsp. variicola	Kp3	2018	Central America and the Caribbean	Petit-Bourg	Guadeloupe (French West Indies)	Environment	Water catchment	Water catchment	-	-	-	0	0	0	0	0	5680	0	0	0	0	0	0	0	0	0	0	0	0	0	0	0	0	0	0	0	0	0	0	0	0	0	0	0	0	0	0	0
KP139	K. pneumoniae	Kp1	2019	Central America and the Caribbean	Petit-Bourg	Guadeloupe (French West Indies)	Animal	Pig	Feces	Carriage	-	-	0	0	0	0	0	111	0	0	0	0	0	0	0	0	0	0	0	0	0	0	0	0	0	0	0	0	0	0	0	0	0	0	0	0	0	0	0
KP140	K. quasipneumoniae subsp. similipneumoniae	Kp4	2019	Central America and the Caribbean	Petit-Bourg	Guadeloupe (French West Indies)	Animal	Pig	Feces	Carriage	-	-	0	0	0	3	4	5681	0	0	0	0	0	0	0	0	0	0	0	0	0	0	0	0	0	0	0	0	0	0	0	0	0	0	0	0	0	0	0
KP141	K. pneumoniae	Kp1	2019	Central America and the Caribbean	Petit-Bourg	Guadeloupe (French West Indies)	Animal	Pig	Feces	Carriage	-	-	0	0	0	1	1	1644	0	0	0	0	0	0	0	0	0	0	0	0	0	0	0	0	0	0	0	0	0	0	0	0	0	0	0	0	0	0	0
KP142	K. quasipneumoniae subsp. quasipneumoniae	Kp2	2019	Central America and the Caribbean	Petit-Bourg	Guadeloupe (French West Indies)	Animal	Pig	Feces	Carriage	-	-	0	0	0	1	1	5682	0	0	0	0	0	0	0	0	0	0	0	0	0	0	0	0	0	0	0	0	0	0	0	0	0	0	0	0	0	0	0
KP143	K. variicola subsp. variicola	Kp3	2019	Central America and the Caribbean	Petit-Bourg	Guadeloupe (French West Indies)	Animal	Pig	Feces	Carriage	-	-	0	0	0	0	0	5683	0	0	0	0	0	0	0	0	0	0	0	0	0	0	0	0	0	0	0	0	0	0	0	0	0	0	0	0	0	0	0
KP144	K. pneumoniae	Kp1	2019	Central America and the Caribbean	Petit-Bourg	Guadeloupe (French West Indies)	Animal	Pig	Feces	Carriage	-	-	0	0	0	1	1	34	0	0	0	0	0	0	0	0	0	0	0	0	0	0	0	0	0	0	0	0	0	0	0	0	0	0	0	0	0	0	0
KP145	K. pneumoniae	Kp1	2019	Central America and the Caribbean	Petit-Bourg	Guadeloupe (French West Indies)	Animal	Pig	Feces	Carriage	-	-	0	0	0	0	0	5684	0	0	0	0	0	0	0	0	0	0	0	0	0	0	0	0	0	0	0	0	0	0	0	0	0	0	0	0	0	0	0
KP147	K. quasipneumoniae subsp. quasipneumoniae	Kp2	2019	Central America and the Caribbean	Ste-Rose	Guadeloupe (French West Indies)	Animal	Pig	Feces	Carriage	-	-	0	0	0	3	4	526	0	0	0	0	0	0	0	0	0	0	0	0	0	0	0	0	0	0	0	0	0	0	0	0	0	0	0	0	0	0	0
KP148	K. pneumoniae	Kp1	2019	Central America and the Caribbean	Ste-Rose	Guadeloupe (French West Indies)	Animal	Pig	Feces	Carriage	-	-	0	0	0	2	4	199	0	0	0	0	0	0	0	0	0	0	0	0	0	0	0	0	0	0	0	0	0	0	0	0	0	0	0	0	0	0	0
KP149	K. pneumoniae	Kp1	2019	Central America and the Caribbean	Pointe-à-Pitre / Les Abymes	Guadeloupe (French West Indies)	Human	Human	Wound	Skin and soft tissue infection	Nosocomial	Intensive care unit	1	5	0	0	0	23	1	0	1	1	1	0	0	0	0	0	0	0	0	0	0	0	0	0	47	1	0	1	0	29-2LV	1	1	0	0	1	1	1
KP152	K. variicola subsp. variicola	Kp3	2019	Central America and the Caribbean	Pointe-à-Pitre / Les Abymes	Guadeloupe (French West Indies)	Human	Human	Urine	Urinary tract infection	Nosocomial	Medical unit	0	0	0	0	0	5685	0	0	0	0	0	0	0	0	0	0	0	0	0	0	0	0	0	0	0	0	0	0	0	0	0	0	0	0	0	0	0
KP153	K. pneumoniae	Kp1	2019	Central America and the Caribbean	Pointe-à-Pitre / Les Abymes	Guadeloupe (French West Indies)	Human	Human	Blood	Bacteremia	Nosocomial	Intensive care unit	0	0	1	1	1	5115	0	0	0	0	0	0	0	0	0	0	0	0	0	0	0	0	0	0	0	0	0	0	0	0	0	0	0	0	0	0	0
KP154	K. variicola subsp. variicola	Kp3	2019	Central America and the Caribbean	Pointe-à-Pitre / Les Abymes	Guadeloupe (French West Indies)	Human	Human	Urine	Urinary tract infection	Community	Emergency unit	0	0	0	3	3	454	0	0	0	0	0	0	0	0	0	0	0	0	0	0	0	0	0	0	281	0	0	0	0	15	0	0	0	0	0	0	0
KP155	K. pneumoniae	Kp1	2019	Central America and the Caribbean	Pointe-à-Pitre / Les Abymes	Guadeloupe (French West Indies)	Human	Human	Urine	Urinary tract infection	Nosocomial	Surgical unit	0	2	0	0	0	792	0	0	0	1	0	0	0	0	0	0	0	0	1	0	0	0	0	0	0	1	0	0	1	0	0	0	0	0	0	0	0
KP156	K. quasipneumoniae subsp. similipneumoniae	Kp4	2019	Central America and the Caribbean	Pointe-à-Pitre / Les Abymes	Guadeloupe (French West Indies)	Human	Human	Blood	Bacteremia	Community	Emergency unit	0	0	0	1	1	367	0	0	0	0	0	0	0	0	0	0	0	0	0	0	0	0	0	0	0	0	0	0	0	0	0	0	0	0	0	0	0
KP157	K. pneumoniae	Kp1	2019	Central America and the Caribbean	Pointe-à-Pitre / Les Abymes	Guadeloupe (French West Indies)	Human	Human	Urine	Urinary tract infection	Community	Medical unit	0	0	0	1	1	252	0	0	0	0	0	0	0	0	0	0	0	0	0	0	0	0	0	0	9	0	0	0	0	0	0	0	0	0	0	0	0
KP159	K. pneumoniae	Kp1	2019	Central America and the Caribbean	Pointe-à-Pitre / Les Abymes	Guadeloupe (French West Indies)	Human	Human	Urine	Urinary tract infection	Community	Emergency unit	0	1	0	1	1	485	0	0	0	1	0	0	0	1	0	0	0	0	0	0	0	0	0	0	78	0	0	0	0	0	0	0	0	0	0	0	0
KP160	K. pneumoniae	Kp1	2019	Central America and the Caribbean	Pointe-à-Pitre / Les Abymes	Guadeloupe (French West Indies)	Human	Human	Urine	Urinary tract infection	Community	Emergency unit	1	5	0	0	0	380	0	0	0	1	0	0	1	0	0	0	0	0	0	0	0	0	0	0	1-2LV	1	1	0	0	1-1LV	1	0	1	0	14	1	0
KP161	K. pneumoniae	Kp1	2019	Central America and the Caribbean	Pointe-à-Pitre / Les Abymes	Guadeloupe (French West Indies)	Human	Human	Urine	Urinary tract infection	Community	Medical unit	0	0	0	0	0	14	1	1	0	0	0	0	0	0	0	0	0	0	0	0	0	0	0	0	0	0	0	0	0	0	0	0	0	0	0	0	0
KP162	K. pneumoniae	Kp1	2019	Central America and the Caribbean	Pointe-à-Pitre / Les Abymes	Guadeloupe (French West Indies)	Human	Human	Blood	Bacteremia	Community	Emergency unit	0	1	0	1	1	4805	0	0	0	1	0	0	0	0	0	0	0	0	0	0	1	0	0	0	65	0	0	0	0	0	0	0	0	0	0	0	0
KP163	K. pneumoniae	Kp1	2019	Central America and the Caribbean	Pointe-à-Pitre / Les Abymes	Guadeloupe (French West Indies)	Human	Human	Urine	Urinary tract infection	Community	Emergency unit	0	1	0	6	6	13	1	1	0	1	0	0	0	1	0	0	0	0	0	0	0	0	0	0	21	0	0	0	0	0	0	0	0	0	0	0	0
KP164	K. pneumoniae	Kp1	2019	Central America and the Caribbean	Pointe-à-Pitre / Les Abymes	Guadeloupe (French West Indies)	Human	Human	Blood	Bacteremia	Community	Medical unit	0	0	0	1	1	70	0	0	0	0	0	0	0	0	0	0	0	0	0	0	0	0	0	0	0	0	0	0	0	0	0	0	0	0	0	0	0
KP167	K. pneumoniae	Kp1	2019	Central America and the Caribbean	Pointe-à-Pitre / Les Abymes	Guadeloupe (French West Indies)	Human	Human	Wound	Skin and soft tissue infection	Nosocomial	Intensive care unit	0	1	1	7	9	17	1	1	0	1	0	0	0	1	0	0	0	0	0	0	0	0	0	0	20-3LV	0	0	0	0	0	0	0	0	0	0	0	0
KP168	K. pneumoniae	Kp1	2019	Central America and the Caribbean	Pointe-à-Pitre / Les Abymes	Guadeloupe (French West Indies)	Human	Human	Wound	Skin and soft tissue infection	Nosocomial	Intensive care unit	0	1	1	7	9	17	1	1	0	1	0	0	0	1	0	0	0	0	0	0	0	0	0	0	20-3LV	0	0	0	0	0	0	0	0	0	0	0	0
KP169	K. pneumoniae	Kp1	2019	Central America and the Caribbean	Pointe-à-Pitre / Les Abymes	Guadeloupe (French West Indies)	Human	Human	Urine	Urinary tract infection	Community	Emergency unit	0	1	0	0	0	45	1	1	0	1	0	0	0	1	0	0	0	0	0	0	0	0	0	0	78	0	0	0	0	0	0	0	0	0	0	0	0
KP170	K. pneumoniae	Kp1	2019	Central America and the Caribbean	Pointe-à-Pitre / Les Abymes	Guadeloupe (French West Indies)	Human	Human	Urine	Urinary tract infection	Nosocomial	Intensive care unit	0	0	0	0	0	20	1	1	0	0	0	0	0	0	0	0	0	0	0	0	0	0	0	0	0	0	0	0	0	0	0	0	0	0	0	0	0
KP171	K. quasipneumoniae subsp. similipneumoniae	Kp4	2019	Central America and the Caribbean	Pointe-à-Pitre / Les Abymes	Guadeloupe (French West Indies)	Human	Human	Urine	Urinary tract infection	Community	Emergency unit	0	0	0	1	1	1584	0	0	0	0	0	0	0	0	0	0	0	0	0	0	0	0	0	0	0	0	0	0	0	0	0	0	0	0	0	0	0
KP172	K. quasipneumoniae subsp. similipneumoniae	Kp4	2019	Central America and the Caribbean	Pointe-à-Pitre / Les Abymes	Guadeloupe (French West Indies)	Human	Human	Blood	Bacteremia	Community	Emergency unit	0	0	0	1	1	5686	0	0	0	0	0	0	0	0	0	0	0	0	0	0	0	0	0	0	0	0	0	0	0	0	0	0	0	0	0	0	0
KP173	K. pneumoniae	Kp1	2019	Central America and the Caribbean	Pointe-à-Pitre / Les Abymes	Guadeloupe (French West Indies)	Human	Human	Wound	Skin and soft tissue infection	Community	Medical unit	0	0	1	1	1	4731	0	0	0	0	0	0	0	0	0	0	0	0	0	0	0	0	0	0	0	0	0	0	0	0	0	0	0	0	0	0	0
KP174	K. pneumoniae	Kp1	2019	Central America and the Caribbean	Pointe-à-Pitre / Les Abymes	Guadeloupe (French West Indies)	Human	Human	Blood	Bacteremia	Nosocomial	Medical unit	0	0	1	8	12	307	1	1	0	0	0	0	0	0	0	0	0	0	0	0	0	0	0	0	0	0	0	0	0	0	0	0	0	0	0	0	0
KP175	K. pneumoniae	Kp1	2019	Central America and the Caribbean	Pointe-à-Pitre / Les Abymes	Guadeloupe (French West Indies)	Human	Human	Urine	Urinary tract infection	Nosocomial	Intensive care unit	0	1	1	6	6	17	1	1	0	1	0	0	0	1	0	0	0	0	0	0	0	0	0	0	20-3LV	0	0	0	0	0	0	0	0	0	0	0	0
KP177	K. pneumoniae	Kp1	2019	Central America and the Caribbean	Pointe-à-Pitre / Les Abymes	Guadeloupe (French West Indies)	Human	Human	Urine	Urinary tract infection	Community	Emergency unit	0	1	0	1	1	3600	0	0	0	1	0	0	0	0	0	0	0	0	0	0	0	0	1	0	192-4LV	0	0	0	0	0	0	0	0	0	0	0	0
KP179	K. quasipneumoniae subsp. quasipneumoniae	Kp2	2019	Central America and the Caribbean	Baie-Mahault	Guadeloupe (French West Indies)	Animal	Chicken	Litter	Carriage	-	-	0	0	0	1	1	5687	0	0	0	0	0	0	0	0	0	0	0	0	0	0	0	0	0	0	0	0	0	0	0	0	0	0	0	0	0	0	0
KP181	K. quasipneumoniae subsp. quasipneumoniae	Kp2	2019	Central America and the Caribbean	Baie-Mahault	Guadeloupe (French West Indies)	Animal	Chicken	Litter	Carriage	-	-	0	0	0	1	1	5688	0	0	0	0	0	0	0	0	0	0	0	0	0	0	0	0	0	0	0	0	0	0	0	0	0	0	0	0	0	0	0
KP182	K. pneumoniae	Kp1	2019	Central America and the Caribbean	Lamentin	Guadeloupe (French West Indies)	Animal	Chicken	Litter	Carriage	-	-	0	0	1	4	4	225	0	0	0	0	0	0	0	0	0	0	0	0	0	0	0	0	0	0	0	0	0	0	0	0	0	0	0	0	0	0	0
KP184	K. pneumoniae	Kp1	2019	Central America and the Caribbean	Pointe-à-Pitre / Les Abymes	Guadeloupe (French West Indies)	Human	Human	Urine	Urinary tract infection	Nosocomial	Medical unit	0	1	1	7	9	11	1	1	0	1	0	0	0	1	0	0	0	0	0	0	0	0	0	0	26	0	0	0	0	0	0	0	0	0	0	0	0
KP187	K. pneumoniae	Kp1	2019	Central America and the Caribbean	Pointe-à-Pitre / Les Abymes	Guadeloupe (French West Indies)	Human	Human	Wound	Skin and soft tissue infection	Nosocomial	Intensive care unit	0	1	1	8	16	11	1	1	0	1	0	0	0	1	0	0	0	0	0	0	0	0	0	0	26	0	0	0	0	0	0	0	0	0	0	0	0
KP191	K. pneumoniae	Kp1	2019	Central America and the Caribbean	Pointe-à-Pitre / Les Abymes	Guadeloupe (French West Indies)	Human	Human	Wound	Skin and soft tissue infection	Nosocomial	Intensive care unit	1	5	0	0	0	23	1	0	1	0	0	0	0	0	0	0	0	0	0	0	0	0	0	0	0	1	0	1	0	29-1LV	1	1	0	0	1	1	1
KP192	K. quasipneumoniae subsp. quasipneumoniae	Kp2	2019	Central America and the Caribbean	Pointe-à-Pitre / Les Abymes	Guadeloupe (French West Indies)	Human	Human	Placenta	Placental infection	Nosocomial	Medical unit	0	0	0	1	1	5689	0	0	0	0	0	0	0	0	0	0	0	0	0	0	0	0	0	0	0	0	0	0	0	0	0	0	0	0	0	0	0
KP193	K. pneumoniae	Kp1	2019	Central America and the Caribbean	Pointe-à-Pitre / Les Abymes	Guadeloupe (French West Indies)	Human	Human	Wound	Skin and soft tissue infection	Nosocomial	Surgical unit	0	1	1	6	8	17	1	1	0	1	0	0	0	1	0	0	0	0	0	0	0	0	0	0	20-2LV	0	0	0	0	0	0	0	0	0	0	0	0
KP194	K. pneumoniae	Kp1	2019	Central America and the Caribbean	Pointe-à-Pitre / Les Abymes	Guadeloupe (French West Indies)	Human	Human	Urine	Urinary tract infection	Nosocomial	Medical unit	0	1	1	7	9	11	1	1	0	1	0	0	0	1	0	0	0	0	0	0	0	0	0	0	26	0	0	0	0	0	0	0	0	0	0	0	0
KP195	K. pneumoniae	Kp1	2019	Central America and the Caribbean	Pointe-à-Pitre / Les Abymes	Guadeloupe (French West Indies)	Human	Human	Wound	Skin and soft tissue infection	Nosocomial	Surgical unit	0	0	1	6	6	3254	0	0	0	0	0	0	0	0	0	0	0	0	0	0	0	0	0	0	0	0	0	0	0	0	0	0	0	0	0	0	0
KP196	K. pneumoniae	Kp1	2019	Central America and the Caribbean	Pointe-à-Pitre / Les Abymes	Guadeloupe (French West Indies)	Human	Human	Urine	Urinary tract infection	Community	Emergency unit	0	1	0	1	1	37	0	0	0	1	0	0	0	0	0	0	1	0	0	0	0	0	0	0	230-3LV	0	0	0	0	0	0	0	0	0	0	0	0
KP197	K. pneumoniae	Kp1	2019	Central America and the Caribbean	Pointe-à-Pitre / Les Abymes	Guadeloupe (French West Indies)	Human	Human	Wound	Skin and soft tissue infection	Community	Medical unit	0	0	0	6	10	152	1	1	0	0	0	0	0	0	0	0	0	0	0	0	0	0	0	0	0	0	0	0	0	0	0	0	0	0	0	0	0
KP198	K. pneumoniae	Kp1	2019	Central America and the Caribbean	Pointe-à-Pitre / Les Abymes	Guadeloupe (French West Indies)	Human	Human	Urine	Urinary tract infection	Nosocomial	Medical unit	0	0	1	7	9	307	1	1	0	0	0	0	0	0	0	0	0	0	0	0	0	0	0	0	0	0	0	0	0	0	0	0	0	0	0	0	0
KP199	K. pneumoniae	Kp1	2019	Central America and the Caribbean	Capesterre-Belle-Eau	Guadeloupe (French West Indies)	Animal	Pig	Feces	Carriage	-	-	0	0	0	2	3	3546	0	0	0	0	0	0	0	0	0	0	0	0	0	0	0	0	0	0	0	0	0	0	0	0	0	0	0	0	0	0	0
KP200	K. quasipneumoniae subsp. quasipneumoniae	Kp2	2019	Central America and the Caribbean	Capesterre-Belle-Eau	Guadeloupe (French West Indies)	Animal	Pig	Feces	Carriage	-	-	0	0	0	1	1	5690	0	0	0	0	0	0	0	0	0	0	0	0	0	0	0	0	0	0	0	0	0	0	0	0	0	0	0	0	0	0	0
KP202	K. pneumoniae	Kp1	2019	Central America and the Caribbean	Pointe-à-Pitre / Les Abymes	Guadeloupe (French West Indies)	Human	Human	Urine	Urinary tract infection	Community	Emergency unit	0	2	0	0	0	792	0	0	0	1	0	0	0	0	0	0	0	0	1	0	0	0	0	0	281	1	0	0	1	15	0	0	0	0	0	0	0
KP204	K. pneumoniae	Kp1	2019	Central America and the Caribbean	Pointe-à-Pitre / Les Abymes	Guadeloupe (French West Indies)	Human	Human	Urine	Urinary tract infection	Community	Emergency unit	0	1	0	4	6	15	1	1	0	1	0	0	0	1	0	0	0	0	0	0	0	0	0	0	97-5LV	0	0	0	0	0	0	0	0	0	0	0	0
KP210	K. pneumoniae	Kp1	2019	Central America and the Caribbean	Baillif	Guadeloupe (French West Indies)	Animal	Pig	Feces	Carriage	-	-	0	0	0	3	4	5691	0	0	0	0	0	0	0	0	0	0	0	0	0	0	0	0	0	0	0	0	0	0	0	0	0	0	0	0	0	0	0
KP216	K. quasipneumoniae subsp. quasipneumoniae	Kp2	2019	Central America and the Caribbean	Baie-Mahault	Guadeloupe (French West Indies)	Animal	Chicken	Litter	Carriage	-	-	0	0	0	1	1	5692	0	0	0	0	0	0	0	0	0	0	0	0	0	0	0	0	0	0	0	0	0	0	0	0	0	0	0	0	0	0	0
KP217	K. variicola subsp. variicola	Kp3	2019	Central America and the Caribbean	Lamentin	Guadeloupe (French West Indies)	Animal	Chicken	Litter	Carriage	-	-	0	0	0	0	0	5693	0	0	0	0	0	0	0	0	0	0	0	0	0	0	0	0	0	0	0	0	0	0	0	0	0	0	0	0	0	0	0
KP224	K. pneumoniae	Kp1	2019	Central America and the Caribbean	Pointe-à-Pitre / Les Abymes	Guadeloupe (French West Indies)	Human	Human	Urine	Urinary tract infection	Nosocomial	Emergency unit	0	0	1	8	12	307	1	1	0	0	0	0	0	0	0	0	0	0	0	0	0	0	0	0	0	0	0	0	0	0	0	0	0	0	0	0	0
KP226	K. pneumoniae	Kp1	2019	Central America and the Caribbean	Pointe-à-Pitre / Les Abymes	Guadeloupe (French West Indies)	Human	Human	Urine	Urinary tract infection	Nosocomial	Emergency unit	0	0	1	6	9	307	1	1	0	0	0	0	0	0	0	0	0	0	0	0	0	0	0	0	0	0	0	0	0	0	0	0	0	0	0	0	0
KP227	K. pneumoniae	Kp1	2019	Central America and the Caribbean	Pointe-à-Pitre / Les Abymes	Guadeloupe (French West Indies)	Human	Human	Wound	Skin and soft tissue infection	Community	Medical unit	0	1	0	1	1	1307	0	0	0	1	0	0	0	0	0	1	0	0	0	0	0	0	0	0	140-1LV	0	0	0	0	0	0	0	0	0	0	0	0
KP228	K. pneumoniae	Kp1	2019	Central America and the Caribbean	Pointe-à-Pitre / Les Abymes	Guadeloupe (French West Indies)	Human	Human	Urine	Urinary tract infection	Community	Emergency unit	0	0	1	1	1	13	1	1	0	0	0	0	0	0	0	0	0	0	0	0	0	0	0	0	0	0	0	0	0	0	0	0	0	0	0	0	0
KP229	K. pneumoniae	Kp1	2019	Central America and the Caribbean	Pointe-à-Pitre / Les Abymes	Guadeloupe (French West Indies)	Human	Human	Urine	Urinary tract infection	Nosocomial	Surgical unit	0	1	1	6	8	17	1	1	0	1	0	0	0	1	0	0	0	0	0	0	0	0	0	0	20-2LV	0	0	0	0	0	0	0	0	0	0	0	0
KP230	K. pneumoniae	Kp1	2019	Central America and the Caribbean	Pointe-à-Pitre / Les Abymes	Guadeloupe (French West Indies)	Human	Human	Wound	Skin and soft tissue infection	Nosocomial	Intensive care unit	0	0	0	6	11	152	1	1	0	0	0	0	0	0	0	0	0	0	0	0	0	0	0	0	0	0	0	0	0	0	0	0	0	0	0	0	0
KP231	K. variicola subsp. variicola	Kp3	2019	Central America and the Caribbean	Pointe-à-Pitre / Les Abymes	Guadeloupe (French West Indies)	Human	Human	Peritoneal fluid	Peritonitis	Nosocomial	Surgical unit	0	0	0	0	0	5694	0	0	0	0	0	0	0	0	0	0	0	0	0	0	0	0	0	0	0	0	0	0	0	0	0	0	0	0	0	0	0
KP235	K. pneumoniae	Kp1	2019	Central America and the Caribbean	Pointe-à-Pitre / Les Abymes	Guadeloupe (French West Indies)	Human	Human	Urine	Urinary tract infection	Nosocomial	Medical unit	0	0	1	8	12	307	1	1	0	0	0	0	0	0	0	0	0	0	0	0	0	0	0	0	0	0	0	0	0	0	0	0	0	0	0	0	0
KP236	K. pneumoniae	Kp1	2019	Central America and the Caribbean	Pointe-à-Pitre / Les Abymes	Guadeloupe (French West Indies)	Human	Human	Wound	Skin and soft tissue infection	Nosocomial	Medical unit	0	1	0	4	4	14	1	1	0	1	0	0	0	1	0	0	0	0	0	0	0	0	0	0	107	0	0	0	0	0	0	0	0	0	0	0	0
KP237	K. variicola subsp. variicola	Kp3	2019	Central America and the Caribbean	Baie-Mahault	Guadeloupe (French West Indies)	Animal	Bovine	Feces	Carriage	-	-	0	0	0	0	0	5695	0	0	0	0	0	0	0	0	0	0	0	0	0	0	0	0	0	0	0	0	0	0	0	0	0	0	0	0	0	0	0
KP238	K. quasipneumoniae subsp. similipneumoniae	Kp4	2019	Central America and the Caribbean	Capesterre-Belle-Eau	Guadeloupe (French West Indies)	Animal	Pig	Feces	Carriage	-	-	0	0	0	3	4	5681	0	0	0	0	0	0	0	0	0	0	0	0	0	0	0	0	0	0	0	0	0	0	0	0	0	0	0	0	0	0	0
KP239	K. variicola subsp. variicola	Kp3	2019	Central America and the Caribbean	Vieux Habitants	Guadeloupe (French West Indies)	Animal	Chicken	Litter	Carriage	-	-	0	0	0	0	0	5697	0	0	0	0	0	0	0	0	0	0	0	0	0	0	0	0	0	0	0	0	0	0	0	0	0	0	0	0	0	0	0
KP240	K. variicola subsp. variicola	Kp3	2019	Central America and the Caribbean	Ste-Rose	Guadeloupe (French West Indies)	Animal	Bovine	Feces	Carriage	-	-	0	0	0	0	0	5698	0	0	0	0	0	0	0	0	0	0	0	0	0	0	0	0	0	0	0	0	0	0	0	0	0	0	0	0	0	0	0
KP245	K. variicola subsp. variicola	Kp3	2019	Central America and the Caribbean	Baie-Mahault	Guadeloupe (French West Indies)	Animal	Bovine	Feces	Carriage	-	-	0	0	0	0	0	3979	0	0	0	0	0	0	0	0	0	0	0	0	0	0	0	0	0	0	0	0	0	0	0	0	0	0	0	0	0	0	0
KP248	K. quasipneumoniae subsp. quasipneumoniae	Kp2	2019	Central America and the Caribbean	Baie-Mahault	Guadeloupe (French West Indies)	Animal	Bovine	Feces	Carriage	-	-	0	1	0	1	1	5699	0	0	0	0	0	0	0	0	0	0	0	0	0	0	0	0	0	0	0	0	0	0	0	0	0	0	0	0	0	0	0
KP249	K. pneumoniae	Kp1	2019	Central America and the Caribbean	Pointe-à-Pitre / Les Abymes	Guadeloupe (French West Indies)	Human	Human	Blood	Bacteremia	Nosocomial	Medical unit	0	1	0	0	0	2451	0	0	0	1	0	0	0	0	0	0	0	0	0	0	1	0	0	0	329	0	0	0	0	0	0	0	0	0	0	0	0
KP251	K. pneumoniae	Kp1	2019	Central America and the Caribbean	Pointe-à-Pitre / Les Abymes	Guadeloupe (French West Indies)	Human	Human	Urine	Urinary tract infection	Nosocomial	Medical unit	0	1	1	7	9	17	1	1	0	1	0	0	0	1	0	0	0	0	0	0	0	0	0	0	20-3LV	0	0	0	0	0	0	0	0	0	0	0	0
KP252	K. variicola subsp. variicola	Kp3	2019	Central America and the Caribbean	Pointe-à-Pitre / Les Abymes	Guadeloupe (French West Indies)	Human	Human	Wound	Skin and soft tissue infection	Nosocomial	Emergency unit	0	0	0	0	0	5700	0	0	0	0	0	0	0	0	0	0	0	0	0	0	0	0	0	0	0	0	0	0	0	0	0	0	0	0	0	0	0
KP255	K. pneumoniae	Kp1	2019	Central America and the Caribbean	Pointe-à-Pitre / Les Abymes	Guadeloupe (French West Indies)	Human	Human	Urine	Urinary tract infection	Nosocomial	Emergency unit	0	0	1	4	6	152	1	1	0	0	0	0	0	0	0	0	0	0	0	0	0	0	0	0	0	0	0	0	0	0	0	0	0	0	0	0	0
KP256	K. pneumoniae	Kp1	2019	Central America and the Caribbean	Pointe-à-Pitre / Les Abymes	Guadeloupe (French West Indies)	Human	Human	Urine	Urinary tract infection	Community	Emergency unit	0	1	0	1	1	37	1	1	0	1	0	0	0	0	0	0	0	1	0	0	0	0	0	0	277-3LV	0	0	0	0	0	0	0	0	0	0	0	0
KP257	K. pneumoniae	Kp1	2019	Central America and the Caribbean	Pointe-à-Pitre / Les Abymes	Guadeloupe (French West Indies)	Human	Human	Wound	Skin and soft tissue infection	Nosocomial	Intensive care unit	0	1	1	7	9	17	1	1	0	1	0	0	0	1	0	0	0	0	0	0	0	0	0	0	20-2LV	0	0	0	0	0	0	0	0	0	0	0	0
KP258	K. quasipneumoniae subsp. similipneumoniae	Kp4	2019	Central America and the Caribbean	Pointe-à-Pitre / Les Abymes	Guadeloupe (French West Indies)	Human	Human	Urine	Urinary tract infection	Nosocomial	Medical unit	0	0	0	1	1	1224	0	0	0	0	0	0	0	0	0	0	0	0	0	0	0	0	0	0	0	0	0	0	0	0	0	0	0	0	0	0	0
KP260	K. pneumoniae	Kp1	2019	Central America and the Caribbean	Pointe-à-Pitre / Les Abymes	Guadeloupe (French West Indies)	Human	Human	Urine	Urinary tract infection	Community	Emergency unit	0	0	0	0	0	152	1	1	0	0	0	0	0	0	0	0	0	0	0	0	0	0	0	0	0	0	0	0	0	0	0	0	0	0	0	0	0
KP262	K. pneumoniae	Kp1	2019	Central America and the Caribbean	Pointe-à-Pitre / Les Abymes	Guadeloupe (French West Indies)	Human	Human	Wound	Skin and soft tissue infection	Nosocomial	Intensive care unit	0	0	1	5	6	147	1	1	0	0	0	0	0	0	0	0	0	0	0	0	0	0	0	0	0	0	0	0	0	0	0	0	0	0	0	0	0
KP270	K. pneumoniae	Kp1	2019	Central America and the Caribbean	Ste-Rose	Guadeloupe (French West Indies)	Animal	Chicken	Litter	Carriage	-	-	0	0	0	1	1	4886	0	0	0	0	0	0	0	0	0	0	0	0	0	0	0	0	0	0	0	0	0	0	0	0	0	0	0	0	0	0	0
KP273	K. variicola subsp. variicola	Kp3	2019	Central America and the Caribbean	Baie-Mahault	Guadeloupe (French West Indies)	Animal	Bovine	Feces	Carriage	-	-	0	0	0	0	0	197	0	0	0	0	0	0	0	0	0	0	0	0	0	0	0	0	0	0	0	0	0	0	0	0	0	0	0	0	0	0	0
KP278	K. quasipneumoniae subsp. similipneumoniae	Kp4	2019	Central America and the Caribbean	Le Moule	Guadeloupe (French West Indies)	Animal	Bovine	Feces	Carriage	-	-	0	0	0	0	0	5701	0	0	0	0	0	0	0	0	0	0	0	0	0	0	0	0	0	0	0	0	0	0	0	0	0	0	0	0	0	0	0
KP279	K. pneumoniae	Kp1	2019	Central America and the Caribbean	Port-Louis	Guadeloupe (French West Indies)	Animal	Bovine	Feces	Carriage	-	-	0	0	0	0	0	1198	0	0	0	0	0	0	0	0	0	0	0	0	0	0	0	0	0	0	0	0	0	0	0	0	0	0	0	0	0	0	0
KP285	K. quasipneumoniae subsp. quasipneumoniae	Kp2	2019	Central America and the Caribbean	Capesterre-Belle-Eau	Guadeloupe (French West Indies)	Animal	Pig	Feces	Carriage	-	-	0	0	0	1	1	5702	0	0	0	0	0	0	0	0	0	0	0	0	0	0	0	0	0	0	0	0	0	0	0	0	0	0	0	0	0	0	0
KP286	K. variicola subsp. variicola	Kp3	2019	Central America and the Caribbean	Le Moule	Guadeloupe (French West Indies)	Animal	Bovine	Feces	Carriage	-	-	0	0	0	0	0	5703	0	0	0	0	0	0	0	0	0	0	0	0	0	0	0	0	0	0	0	0	0	0	0	0	0	0	0	0	0	0	0
KP287	K. variicola subsp. variicola	Kp3	2019	Central America and the Caribbean	Le Moule	Guadeloupe (French West Indies)	Animal	Bovine	Feces	Carriage	-	-	0	0	0	0	0	5704	0	0	0	0	0	0	0	0	0	0	0	0	0	0	0	0	0	0	0	0	0	0	0	0	0	0	0	0	0	0	0
KP292	K. quasipneumoniae subsp. quasipneumoniae	Kp2	2019	Central America and the Caribbean	Le Moule	Guadeloupe (French West Indies)	Animal	Bovine	Feces	Carriage	-	-	0	0	0	1	1	4205	0	0	0	0	0	0	0	0	0	0	0	0	0	0	0	0	0	0	0	0	0	0	0	0	0	0	0	0	0	0	0
KP293	K. quasipneumoniae subsp. quasipneumoniae	Kp2	2019	Central America and the Caribbean	Le Moule	Guadeloupe (French West Indies)	Animal	Bovine	Feces	Carriage	-	-	0	0	0	1	1	5705	0	0	0	0	0	0	0	0	0	0	0	0	0	0	0	0	0	0	0	0	0	0	0	0	0	0	0	0	0	0	0
KP294	K. variicola subsp. variicola	Kp3	2019	Central America and the Caribbean	Les Abymes	Guadeloupe (French West Indies)	Animal	Bovine	Feces	Carriage	-	-	0	0	0	0	0	5706	0	0	0	0	0	0	0	0	0	0	0	0	0	0	0	0	0	0	0	0	0	0	0	0	0	0	0	0	0	0	0
KP295	K. pneumoniae	Kp1	2019	Central America and the Caribbean	Anse-Bertrand	Guadeloupe (French West Indies)	Animal	Chicken	Litter	Carriage	-	-	0	0	0	0	0	2457	0	0	0	0	0	0	0	0	0	0	0	0	0	0	0	0	0	0	0	0	0	0	0	0	0	0	0	0	0	0	0
KP297	K. pneumoniae	Kp1	2019	Central America and the Caribbean	Pointe-à-Pitre / Les Abymes	Guadeloupe (French West Indies)	Human	Human	Wound	Skin and soft tissue infection	Nosocomial	Intensive care unit	0	0	1	6	9	147	1	1	0	0	0	0	0	0	0	0	0	0	0	0	0	0	0	0	0	0	0	0	0	0	0	0	0	0	0	0	0
KP302	K. quasipneumoniae subsp. similipneumoniae	Kp4	2019	Central America and the Caribbean	Pointe-à-Pitre / Les Abymes	Guadeloupe (French West Indies)	Human	Human	Wound	Skin and soft tissue infection	Community	Medical unit	0	0	0	1	1	3880	0	0	0	0	0	0	0	0	0	0	0	0	0	0	0	0	0	0	0	0	0	0	0	0	0	0	0	0	0	0	0
KP303	K. pneumoniae	Kp1	2019	Central America and the Caribbean	Pointe-à-Pitre / Les Abymes	Guadeloupe (French West Indies)	Human	Human	Urine	Urinary tract infection	Nosocomial	Medical unit	0	1	1	6	8	17	1	1	0	1	0	0	0	1	0	0	0	0	0	0	0	0	0	0	20-2LV	0	0	0	0	0	0	0	0	0	0	0	0
KP308	K. pneumoniae	Kp1	2019	Central America and the Caribbean	Pointe-à-Pitre / Les Abymes	Guadeloupe (French West Indies)	Human	Human	Urine	Urinary tract infection	Nosocomial	Surgical unit	0	0	1	1	1	1190	0	0	0	0	0	0	0	0	0	0	0	0	0	0	0	0	0	0	0	0	0	0	0	0	0	0	0	0	0	0	0
KP313	K. pneumoniae	Kp1	2019	Central America and the Caribbean	Pointe-à-Pitre / Les Abymes	Guadeloupe (French West Indies)	Human	Human	Urine	Urinary tract infection	Nosocomial	Surgical unit	0	1	1	4	5	11	1	1	0	1	0	0	0	1	0	0	0	0	0	0	0	0	0	0	26	0	0	0	0	0	0	0	0	0	0	0	0
KP314	K. pneumoniae	Kp1	2019	Central America and the Caribbean	Pointe-à-Pitre / Les Abymes	Guadeloupe (French West Indies)	Human	Human	Urine	Urinary tract infection	Community	Medical unit	0	0	0	0	0	5707	0	0	0	0	0	0	0	0	0	0	0	0	0	0	0	0	0	0	0	0	0	0	0	0	0	0	0	0	0	0	0
KP316	K. pneumoniae	Kp1	2019	Central America and the Caribbean	Pointe-à-Pitre / Les Abymes	Guadeloupe (French West Indies)	Human	Human	Wound	Skin and soft tissue infection	Community	Medical unit	1	5	0	0	0	3253	0	0	0	1	0	0	0	0	0	0	0	0	1	0	0	0	0	0	235-2LV	1	0	0	1	13	1	1	0	0	1	1	1
KP323	K. quasipneumoniae subsp. quasipneumoniae	Kp2	2019	Central America and the Caribbean	Port-Louis	Guadeloupe (French West Indies)	Animal	Bovine	Feces	Carriage	-	-	0	0	0	1	1	5708	0	0	0	0	0	0	0	0	0	0	0	0	0	0	0	0	0	0	0	0	0	0	0	0	0	0	0	0	0	0	0
KP326	K. pneumoniae	Kp1	2019	Central America and the Caribbean	Baie-Mahault	Guadeloupe (French West Indies)	Animal	Chicken	Litter	Carriage	-	-	0	0	0	4	4	5709	0	0	0	0	0	0	0	0	0	0	0	0	0	0	0	0	0	0	0	0	0	0	0	0	0	0	0	0	0	0	0
KP329	K. pneumoniae	Kp1	2019	Central America and the Caribbean	Pointe-à-Pitre / Les Abymes	Guadeloupe (French West Indies)	Human	Human	Urine	Urinary tract infection	Nosocomial	Medical unit	0	0	1	6	8	307	1	1	0	0	0	0	0	0	0	0	0	0	0	0	0	0	0	0	0	0	0	0	0	0	0	0	0	0	0	0	0
KP330	K. quasipneumoniae subsp. quasipneumoniae	Kp2	2019	Central America and the Caribbean	Pointe-à-Pitre / Les Abymes	Guadeloupe (French West Indies)	Human	Human	Urine	Urinary tract infection	Community	Medical unit	0	0	0	2	3	3516	0	0	0	0	0	0	0	0	0	0	0	0	0	0	0	0	0	0	0	0	0	0	0	0	0	0	0	0	0	0	0
KP331	K. variicola subsp. variicola	Kp3	2019	Central America and the Caribbean	Pointe-à-Pitre / Les Abymes	Guadeloupe (French West Indies)	Human	Human	Urine	Urinary tract infection	Community	Medical unit	0	0	0	0	0	5710	0	0	0	0	0	0	0	0	0	0	0	0	0	0	0	0	0	0	0	0	0	0	0	0	0	0	0	0	0	0	0
KP340	K. quasipneumoniae subsp. similipneumoniae	Kp4	2019	Central America and the Caribbean	Ste-Rose	Guadeloupe (French West Indies)	Animal	Bovine	Feces	Carriage	-	-	0	0	0	0	0	5711	0	0	0	0	0	0	0	0	0	0	0	0	0	0	0	0	0	0	0	0	0	0	0	0	0	0	0	0	0	0	0
KP343	K. quasipneumoniae subsp. quasipneumoniae	Kp2	2019	Central America and the Caribbean	Trois-Rivières	Guadeloupe (French West Indies)	Animal	Bovine	Feces	Carriage	-	-	0	0	0	1	1	5712	0	0	0	0	0	0	0	0	0	0	0	0	0	0	0	0	0	0	0	0	0	0	0	0	0	0	0	0	0	0	0
KP344	K. variicola subsp. variicola	Kp3	2019	Central America and the Caribbean	Trois-Rivières	Guadeloupe (French West Indies)	Animal	Bovine	Feces	Carriage	-	-	0	0	0	0	0	5713	0	0	0	0	0	0	0	0	0	0	0	0	0	0	0	0	0	0	0	0	0	0	0	0	0	0	0	0	0	0	0
KP345	K. quasipneumoniae subsp. quasipneumoniae	Kp2	2019	Central America and the Caribbean	Les Abymes	Guadeloupe (French West Indies)	Animal	Bovine	Feces	Carriage	-	-	0	0	0	1	1	5714	0	0	0	0	0	0	0	0	0	0	0	0	0	0	0	0	0	0	0	0	0	0	0	0	0	0	0	0	0	0	0
KP346	K. variicola subsp. variicola	Kp3	2019	Central America and the Caribbean	Trois-Rivières	Guadeloupe (French West Indies)	Animal	Bovine	Feces	Carriage	-	-	0	0	0	0	0	5713	0	0	0	0	0	0	0	0	0	0	0	0	0	0	0	0	0	0	0	0	0	0	0	0	0	0	0	0	0	0	0
KP347	K. variicola subsp. variicola	Kp3	2019	Central America and the Caribbean	Ste-Rose	Guadeloupe (French West Indies)	Animal	Bovine	Feces	Carriage	-	-	0	0	0	0	0	5685	0	0	0	0	0	0	0	0	0	0	0	0	0	0	0	0	0	0	0	0	0	0	0	0	0	0	0	0	0	0	0
KP349	K. quasipneumoniae subsp. similipneumoniae	Kp4	2019	Central America and the Caribbean	Ste-Rose	Guadeloupe (French West Indies)	Animal	Bovine	Feces	Carriage	-	-	0	0	0	1	1	5717	0	0	0	0	0	0	0	0	0	0	0	0	0	0	0	0	0	0	0	0	0	0	0	0	0	0	0	0	0	0	0
KP354	K. quasipneumoniae subsp. quasipneumoniae	Kp2	2019	Central America and the Caribbean	Ste-Rose	Guadeloupe (French West Indies)	Animal	Bovine	Feces	Carriage	-	-	0	0	0	1	1	5714	0	0	0	0	0	0	0	0	0	0	0	0	0	0	0	0	0	0	0	0	0	0	0	0	0	0	0	0	0	0	0
KP355	K. quasipneumoniae subsp. similipneumoniae	Kp4	2019	Central America and the Caribbean	Ste-Rose	Guadeloupe (French West Indies)	Animal	Bovine	Feces	Carriage	-	-	0	0	0	1	1	5719	0	0	0	0	0	0	0	0	0	0	0	0	0	0	0	0	0	0	0	0	0	0	0	0	0	0	0	0	0	0	0
KP356	K. quasipneumoniae subsp. quasipneumoniae	Kp2	2019	Central America and the Caribbean	Le Moule	Guadeloupe (French West Indies)	Animal	Bovine	Feces	Carriage	-	-	0	0	0	1	1	5720	0	0	0	0	0	0	0	0	0	0	0	0	0	0	0	0	0	0	0	0	0	0	0	0	0	0	0	0	0	0	0
KP357	K. pneumoniae	Kp1	2019	Central America and the Caribbean	Pointe-à-Pitre / Les Abymes	Guadeloupe (French West Indies)	Human	Human	Urine	Urinary tract infection	Nosocomial	Emergency unit	0	0	1	8	16	11	1	1	0	0	0	0	0	0	0	0	0	0	0	0	0	0	0	0	0	0	0	0	0	0	0	0	0	0	0	0	0
KP358	K. pneumoniae	Kp1	2019	Central America and the Caribbean	Pointe-à-Pitre / Les Abymes	Guadeloupe (French West Indies)	Human	Human	Blood	Bacteremia	Nosocomial	Emergency unit	0	0	0	0	0	501	0	0	0	0	0	0	0	0	0	0	0	0	0	0	0	0	0	0	0	0	0	0	0	0	0	0	0	0	0	0	0
KP359	K. pneumoniae	Kp1	2019	Central America and the Caribbean	Pointe-à-Pitre / Les Abymes	Guadeloupe (French West Indies)	Human	Human	Urine	Urinary tract infection	Nosocomial	Emergency unit	0	0	1	7	13	152	1	1	0	0	0	0	0	0	0	0	0	0	0	0	0	0	0	0	0	0	0	0	0	0	0	0	0	0	0	0	0
KP360	K. quasipneumoniae subsp. similipneumoniae	Kp4	2019	Central America and the Caribbean	Pointe-à-Pitre / Les Abymes	Guadeloupe (French West Indies)	Human	Human	Urine	Urinary tract infection	Community	Emergency unit	0	0	0	1	1	5721	0	0	0	0	0	0	0	0	0	0	0	0	0	0	0	0	0	0	0	0	0	0	0	0	0	0	0	0	0	0	0
KP361	K. pneumoniae	Kp1	2019	Central America and the Caribbean	Pointe-à-Pitre / Les Abymes	Guadeloupe (French West Indies)	Human	Human	Urine	Urinary tract infection	Community	Emergency unit	0	2	0	0	0	792	0	0	0	1	0	0	0	0	0	0	0	0	1	0	0	0	0	0	281-2LV	1	0	0	1	15	0	0	0	0	0	0	0
KP364	K. pneumoniae	Kp1	2019	Central America and the Caribbean	Pointe-à-Pitre / Les Abymes	Guadeloupe (French West Indies)	Human	Human	Urine	Urinary tract infection	Nosocomial	Intensive care unit	0	1	1	7	9	45	1	1	0	1	0	0	0	1	0	0	0	0	0	0	0	0	0	0	78	0	0	0	0	0	0	0	0	0	0	0	0
KP367	K. pneumoniae	Kp1	2019	Central America and the Caribbean	Pointe-à-Pitre / Les Abymes	Guadeloupe (French West Indies)	Human	Human	Urine	Urinary tract infection	Nosocomial	Emergency unit	0	1	1	8	11	11	1	1	0	1	0	0	0	1	0	0	0	0	0	0	0	0	0	0	26	0	0	0	0	0	0	0	0	0	0	0	0
KP368	K. pneumoniae	Kp1	2019	Central America and the Caribbean	Pointe-à-Pitre / Les Abymes	Guadeloupe (French West Indies)	Human	Human	Urine	Urinary tract infection	Community	Emergency unit	0	0	0	1	1	290	0	0	0	0	0	0	0	0	0	0	0	0	0	0	0	0	0	0	0	0	0	0	0	0	0	0	0	0	0	0	0
KP369	K. pneumoniae	Kp1	2019	Central America and the Caribbean	Pointe-à-Pitre / Les Abymes	Guadeloupe (French West Indies)	Human	Human	Urine	Urinary tract infection	Community	Emergency unit	1	5	0	0	0	380	0	0	0	1	0	0	1	0	0	0	0	0	0	0	0	0	0	0	1-1LV	1	1	0	0	1-1LV	1	0	1	0	14	1	0
KP370	K. pneumoniae	Kp1	2019	Central America and the Caribbean	Pointe-à-Pitre / Les Abymes	Guadeloupe (French West Indies)	Human	Human	Wound	Skin and soft tissue infection	Community	Medical unit	0	0	0	0	0	5722	0	0	0	0	0	0	0	0	0	0	0	0	0	0	0	0	0	0	0	0	0	0	0	0	0	0	0	0	0	0	0
KP371	K. pneumoniae	Kp1	2019	Central America and the Caribbean	Pointe-à-Pitre / Les Abymes	Guadeloupe (French West Indies)	Human	Human	Urine	Urinary tract infection	Community	Emergency unit	0	1	0	0	0	20	0	0	0	1	0	1	0	0	0	0	0	0	0	0	0	0	0	0	63-5LV	0	0	0	0	0	0	0	0	0	0	0	0
KP373	K. pneumoniae	Kp1	2019	Central America and the Caribbean	Pointe-à-Pitre / Les Abymes	Guadeloupe (French West Indies)	Human	Human	Urine	Urinary tract infection	Nosocomial	Medical unit	0	0	1	6	8	307	1	1	0	0	0	0	0	0	0	0	0	0	0	0	0	0	0	0	0	0	0	0	0	0	0	0	0	0	0	0	0
KP383	K. quasipneumoniae subsp. quasipneumoniae	Kp2	2019	Central America and the Caribbean	Les Abymes	Guadeloupe (French West Indies)	Animal	Bovine	Feces	Carriage	-	-	0	0	0	1	1	5687	0	0	0	0	0	0	0	0	0	0	0	0	0	0	0	0	0	0	0	0	0	0	0	0	0	0	0	0	0	0	0
KP385	K. pneumoniae	Kp1	2019	Central America and the Caribbean	Port-Louis	Guadeloupe (French West Indies)	Animal	Bovine	Feces	Carriage	-	-	0	0	0	0	0	292	0	0	0	0	0	0	0	0	0	0	0	0	0	0	0	0	0	0	0	0	0	0	0	0	0	0	0	0	0	0	0
KP387	K. pneumoniae	Kp1	2019	Central America and the Caribbean	Morne-à-l'eau	Guadeloupe (French West Indies)	Animal	Pig	Feces	Carriage	-	-	0	0	0	0	0	2457	0	0	0	0	0	0	0	0	0	0	0	0	0	0	0	0	0	0	0	0	0	0	0	0	0	0	0	0	0	0	0
KP388	K. quasipneumoniae subsp. quasipneumoniae	Kp2	2019	Central America and the Caribbean	Ste-Rose	Guadeloupe (French West Indies)	Animal	Bovine	Feces	Carriage	-	-	0	0	0	1	1	5724	0	0	0	0	0	0	0	0	0	0	0	0	0	0	0	0	0	0	0	0	0	0	0	0	0	0	0	0	0	0	0
KP401	K. quasipneumoniae subsp. similipneumoniae	Kp4	2019	Central America and the Caribbean	Le Moule	Guadeloupe (French West Indies)	Animal	Bovine	Feces	Carriage	-	-	0	0	0	0	0	5005	0	0	0	0	0	0	0	0	0	0	0	0	0	0	0	0	0	0	0	0	0	0	0	0	0	0	0	0	0	0	0
KP403	K. pneumoniae	Kp1	2019	Central America and the Caribbean	Pointe-à-Pitre / Les Abymes	Guadeloupe (French West Indies)	Human	Human	Urine	Urinary tract infection	Nosocomial	Medical unit	0	0	1	8	12	307	1	1	0	0	0	0	0	0	0	0	0	0	0	0	0	0	0	0	0	0	0	0	0	0	0	0	0	0	0	0	0
KP404	K. pneumoniae	Kp1	2019	Central America and the Caribbean	Pointe-à-Pitre / Les Abymes	Guadeloupe (French West Indies)	Human	Human	Blood	Bacteremia	Nosocomial	Surgical unit	0	1	1	4	6	101	1	1	0	1	0	0	0	0	0	0	0	0	0	0	0	0	1	0	183-1LV	0	0	0	0	0	0	0	0	0	0	0	0
KP409	K. pneumoniae	Kp1	2019	Central America and the Caribbean	Pointe-à-Pitre / Les Abymes	Guadeloupe (French West Indies)	Human	Human	Urine	Urinary tract infection	Nosocomial	Medical unit	0	1	1	6	8	441	0	0	0	1	0	0	0	0	0	0	0	0	0	0	0	0	1	0	174-1LV	0	0	0	0	0	0	0	0	0	0	0	0
KP410	K. pneumoniae	Kp1	2019	Central America and the Caribbean	Pointe-à-Pitre / Les Abymes	Guadeloupe (French West Indies)	Human	Human	Urine	Urinary tract infection	Nosocomial	Emergency unit	0	0	1	7	11	147	1	1	0	0	0	0	0	0	0	0	0	0	0	0	0	0	0	0	0	0	0	0	0	0	0	0	0	0	0	0	0
KP418	K. pneumoniae	Kp1	2019	Central America and the Caribbean	Pointe-à-Pitre / Les Abymes	Guadeloupe (French West Indies)	Human	Human	Urine	Urinary tract infection	Community	Emergency unit	0	0	0	0	0	5725	0	0	0	0	0	0	0	0	0	0	0	0	0	0	0	0	0	0	0	0	0	0	0	0	0	0	0	0	0	0	0
KP419	K. pneumoniae	Kp1	2019	Central America and the Caribbean	Pointe-à-Pitre / Les Abymes	Guadeloupe (French West Indies)	Human	Human	Urine	Urinary tract infection	Nosocomial	Emergency unit	0	0	1	8	12	307	1	1	0	0	0	0	0	0	0	0	0	0	0	0	0	0	0	0	0	0	0	0	0	0	0	0	0	0	0	0	0
KP424	K. pneumoniae	Kp1	2019	Central America and the Caribbean	Pointe-à-Pitre / Les Abymes	Guadeloupe (French West Indies)	Human	Human	Wound	Skin and soft tissue infection	Nosocomial	Intensive care unit	0	0	0	6	9	147	1	1	0	0	0	0	0	0	0	0	0	0	0	0	0	0	0	0	0	0	0	0	0	0	0	0	0	0	0	0	0
KP428	K. pneumoniae	Kp1	2019	Central America and the Caribbean	Baie-Mahault	Guadeloupe (French West Indies)	Animal	Dog	Feces	Carriage	-	-	0	0	0	0	0	281	0	0	0	0	0	0	0	0	0	0	0	0	0	0	0	0	0	0	0	0	0	0	0	0	0	0	0	0	0	0	0
KP430	K. pneumoniae	Kp1	2019	Central America and the Caribbean	Baie-Mahault	Guadeloupe (French West Indies)	Animal	Dog	Feces	Carriage	-	-	0	0	1	1	1	611	0	0	0	0	0	0	0	0	0	0	0	0	0	0	0	0	0	0	0	0	0	0	0	0	0	0	0	0	0	0	0
KP431	K. pneumoniae	Kp1	2019	Central America and the Caribbean	Pointe-à-Pitre	Guadeloupe (French West Indies)	Animal	Cat	Feces	Carriage	-	-	0	0	0	1	1	766	0	0	0	0	0	0	0	0	0	0	0	0	0	0	0	0	0	0	0	0	0	0	0	0	0	0	0	0	0	0	0
KP434	K. pneumoniae	Kp1	2019	Central America and the Caribbean	Pointe-à-Pitre	Guadeloupe (French West Indies)	Animal	Cat	Feces	Carriage	-	-	0	0	0	1	1	134	0	0	0	0	0	0	0	0	0	0	0	0	0	0	0	0	0	0	0	0	0	0	0	0	0	0	0	0	0	0	0
KP436	K. variicola subsp. variicola	Kp3	2019	Central America and the Caribbean	Baie-Mahault	Guadeloupe (French West Indies)	Animal	Dog	Feces	Carriage	-	-	0	0	0	0	0	5726	0	0	0	0	0	0	0	0	0	0	0	0	0	0	0	0	0	0	0	0	0	0	0	0	0	0	0	0	0	0	0
KP444	K. quasipneumoniae subsp. quasipneumoniae	Kp2	2019	Central America and the Caribbean	Pointe-à-Pitre / Les Abymes	Guadeloupe (French West Indies)	Human	Human	Blood	Bacteremia	Nosocomial	Intensive care unit	0	0	0	1	1	5727	0	0	0	0	0	0	0	0	0	0	0	0	0	0	0	0	0	0	0	0	0	0	0	0	0	0	0	0	0	0	0
KP445	K. pneumoniae	Kp1	2019	Central America and the Caribbean	Pointe-à-Pitre / Les Abymes	Guadeloupe (French West Indies)	Human	Human	Blood	Bacteremia	Nosocomial	Intensive care unit	0	0	1	7	7	3254	0	0	0	0	0	0	0	0	0	0	0	0	0	0	0	0	0	0	0	0	0	0	0	0	0	0	0	0	0	0	0
KP447	K. pneumoniae	Kp1	2019	Central America and the Caribbean	Pointe-à-Pitre	Guadeloupe (French West Indies)	Animal	Dog	Feces	Carriage	-	-	0	1	0	0	0	2424	0	0	0	1	0	0	0	0	0	0	0	0	0	0	0	0	0	1	-	0	0	0	0	0	0	0	0	0	0	0	0
KP448	K. quasipneumoniae subsp. similipneumoniae	Kp4	2019	Central America and the Caribbean	Baie-Mahault	Guadeloupe (French West Indies)	Animal	Dog	Feces	Carriage	-	-	0	0	0	1	1	5728	0	0	0	0	0	0	0	0	0	0	0	0	0	0	0	0	0	0	0	0	0	0	0	0	0	0	0	0	0	0	0
KP449	K. quasipneumoniae subsp. similipneumoniae	Kp4	2019	Central America and the Caribbean	Pointe-à-Pitre	Guadeloupe (French West Indies)	Animal	Dog	Feces	Carriage	-	-	0	0	0	1	1	5728	0	0	0	0	0	0	0	0	0	0	0	0	0	0	0	0	0	0	0	0	0	0	0	0	0	0	0	0	0	0	0
KP455	K. pneumoniae	Kp1	2019	Central America and the Caribbean	Pointe-à-Pitre / Les Abymes	Guadeloupe (French West Indies)	Human	Human	Blood	Bacteremia	Community	Medical unit	0	0	0	0	0	3321	0	0	0	0	0	0	0	0	0	0	0	0	0	0	0	0	0	0	0	0	0	0	0	0	0	0	0	0	0	0	0
KP458	K. variicola subsp. variicola	Kp3	2019	Central America and the Caribbean	Pointe-à-Pitre / Les Abymes	Guadeloupe (French West Indies)	Human	Human	Blood	Bacteremia	Nosocomial	Medical unit	0	0	0	0	0	4174	0	0	0	0	0	0	0	0	0	0	0	0	0	0	0	0	0	0	0	0	0	0	0	0	0	0	0	0	0	0	0
KP459	K. pneumoniae	Kp1	2019	Central America and the Caribbean	Baie-Mahault	Guadeloupe (French West Indies)	Animal	Dog	Feces	Carriage	-	-	1	1	0	0	0	60	0	0	0	1	0	0	0	0	0	0	0	0	0	1	0	0	0	0	324-1LV	0	0	0	0	0	0	0	0	0	0	1	0
KP460	K. pneumoniae	Kp1	2019	Central America and the Caribbean	Baie-Mahault	Guadeloupe (French West Indies)	Animal	Dog	Feces	Carriage	-	-	0	0	0	1	1	1832	0	0	0	0	0	0	0	0	0	0	0	0	0	0	0	0	0	0	0	0	0	0	0	0	0	0	0	0	0	0	0
KP461	K. pneumoniae	Kp1	2019	Central America and the Caribbean	Baie-Mahault	Guadeloupe (French West Indies)	Animal	Dog	Feces	Carriage	-	-	0	0	0	0	0	1735	0	0	0	0	0	0	0	0	0	0	0	0	0	0	0	0	0	0	0	0	0	0	0	0	0	0	0	0	0	0	0
KP462	K. pneumoniae	Kp1	2019	Central America and the Caribbean	Baie-Mahault	Guadeloupe (French West Indies)	Animal	Dog	Feces	Carriage	-	-	0	0	0	1	1	134	0	0	0	0	0	0	0	0	0	0	0	0	0	0	0	0	0	0	0	0	0	0	0	0	0	0	0	0	0	0	0
KP463	K. pneumoniae	Kp1	2019	Central America and the Caribbean	Baie-Mahault	Guadeloupe (French West Indies)	Animal	Dog	Feces	Carriage	-	-	0	0	0	1	1	18	0	0	0	0	0	0	0	0	0	0	0	0	0	0	0	0	0	0	0	0	0	0	0	0	0	0	0	0	0	0	0
KP464	K. pneumoniae	Kp1	2019	Central America and the Caribbean	Baie-Mahault	Guadeloupe (French West Indies)	Animal	Dog	Feces	Carriage	-	-	0	0	0	0	0	1653	0	0	0	0	0	0	0	0	0	0	0	0	0	0	0	0	0	0	0	0	0	0	0	0	0	0	0	0	0	0	0
KP465	K. pneumoniae	Kp1	2019	Central America and the Caribbean	Baie-Mahault	Guadeloupe (French West Indies)	Animal	Cat	Feces	Carriage	-	-	0	0	0	1	1	1401	0	0	0	0	0	0	0	0	0	0	0	0	0	0	0	0	0	0	0	0	0	0	0	0	0	0	0	0	0	0	0
KP468	K. variicola subsp. variicola	Kp3	2019	Central America and the Caribbean	Baie-Mahault	Guadeloupe (French West Indies)	Animal	Dog	Feces	Carriage	-	-	0	0	0	0	0	4174	0	0	0	0	0	0	0	0	0	0	0	0	0	0	0	0	0	0	0	0	0	0	0	0	0	0	0	0	0	0	0
KP470	K. pneumoniae	Kp1	2019	Central America and the Caribbean	Baie-Mahault	Guadeloupe (French West Indies)	Animal	Dog	Feces	Carriage	-	-	0	0	0	0	0	5730	0	0	0	0	0	0	0	0	0	0	0	0	0	0	0	0	0	0	0	0	0	0	0	0	0	0	0	0	0	0	0
KP471	K. pneumoniae	Kp1	2019	Central America and the Caribbean	Baie-Mahault	Guadeloupe (French West Indies)	Animal	Dog	Feces	Carriage	-	-	0	0	0	1	1	5731	0	0	0	0	0	0	0	0	0	0	0	0	0	0	0	0	0	0	0	0	0	0	0	0	0	0	0	0	0	0	0
KP473	K. quasipneumoniae subsp. similipneumoniae	Kp4	2019	Central America and the Caribbean	Ste-Rose	Guadeloupe (French West Indies)	Animal	Dog	Feces	Carriage	-	-	0	0	0	1	1	5732	0	0	0	0	0	0	0	0	0	0	0	0	0	0	0	0	0	0	0	0	0	0	0	0	0	0	0	0	0	0	0
KP474	K. pneumoniae	Kp1	2019	Central America and the Caribbean	Ste-Rose	Guadeloupe (French West Indies)	Animal	Dog	Feces	Carriage	-	-	0	0	0	0	0	5733	0	0	0	0	0	0	0	0	0	0	0	0	0	0	0	0	0	0	0	0	0	0	0	0	0	0	0	0	0	0	0
KP475	K. variicola subsp. variicola	Kp3	2019	Central America and the Caribbean	Ste-Rose	Guadeloupe (French West Indies)	Animal	Dog	Feces	Carriage	-	-	0	0	0	0	0	5666	0	0	0	0	0	0	0	0	0	0	0	0	0	0	0	0	0	0	0	0	0	0	0	0	0	0	0	0	0	0	0
KP478	K. pneumoniae	Kp1	2019	Central America and the Caribbean	Pointe-à-Pitre / Les Abymes	Guadeloupe (French West Indies)	Human	Human	Urine	Urinary tract infection	Community	Emergency unit	0	0	0	3	4	54	0	0	0	0	0	0	0	0	0	0	0	0	0	0	0	0	0	0	0	0	0	0	0	0	0	0	0	0	0	0	0
KP480	K. pneumoniae	Kp1	2019	Central America and the Caribbean	Pointe-à-Pitre / Les Abymes	Guadeloupe (French West Indies)	Human	Human	Wound	Skin and soft tissue infection	Nosocomial	Medical unit	0	1	1	5	6	11	1	1	0	1	0	0	0	1	0	0	0	0	0	0	0	0	0	0	26	0	0	0	0	0	0	0	0	0	0	0	0
KP481	K. pneumoniae	Kp1	2019	Central America and the Caribbean	Pointe-à-Pitre / Les Abymes	Guadeloupe (French West Indies)	Human	Human	Wound	Skin and soft tissue infection	Nosocomial	Medical unit	0	1	0	1	1	35	0	0	0	1	0	0	0	0	0	0	0	0	0	0	0	1	0	0	10	0	0	0	0	0	0	0	0	0	0	0	0
KP483	K. pneumoniae	Kp1	2019	Central America and the Caribbean	Pointe-à-Pitre / Les Abymes	Guadeloupe (French West Indies)	Human	Human	Urine	Urinary tract infection	Nosocomial	Medical unit	0	0	0	1	1	35	0	0	0	0	0	0	0	0	0	0	0	0	0	0	0	0	0	0	0	0	0	0	0	0	0	0	0	0	0	0	0
KP485	K. pneumoniae	Kp1	2019	Central America and the Caribbean	Baie-Mahault	Guadeloupe (French West Indies)	Animal	Dog	Feces	Carriage	-	-	0	1	0	0	0	45	1	1	0	1	0	0	0	1	0	0	0	0	0	0	0	0	0	0	78	0	0	0	0	0	0	0	0	0	0	0	0
KP486	K. variicola subsp. variicola	Kp3	2019	Central America and the Caribbean	Ste-Rose	Guadeloupe (French West Indies)	Animal	Cat	Feces	Carriage	-	-	0	0	0	0	0	5666	0	0	0	0	0	0	0	0	0	0	0	0	0	0	0	0	0	0	0	0	0	0	0	0	0	0	0	0	0	0	0
KP488	K. quasipneumoniae subsp. similipneumoniae	Kp4	2019	Central America and the Caribbean	Ste-Rose	Guadeloupe (French West Indies)	Animal	Dog	Feces	Carriage	-	-	0	0	0	1	1	5736	0	0	0	0	0	0	0	0	0	0	0	0	0	0	0	0	0	0	0	0	0	0	0	0	0	0	0	0	0	0	0
KP490	K. variicola subsp. variicola	Kp3	2019	Central America and the Caribbean	Ste-Rose	Guadeloupe (French West Indies)	Animal	Dog	Feces	Carriage	-	-	0	0	0	0	0	4175	0	0	0	0	0	0	0	0	0	0	0	0	0	0	0	0	0	0	0	0	0	0	0	0	0	0	0	0	0	0	0
KP491	K. quasipneumoniae subsp. similipneumoniae	Kp4	2019	Central America and the Caribbean	Ste-Rose	Guadeloupe (French West Indies)	Animal	Dog	Feces	Carriage	-	-	0	0	0	0	0	705	0	0	0	0	0	0	0	0	0	0	0	0	0	0	0	0	0	0	0	0	0	0	0	0	0	0	0	0	0	0	0
KP492	K. quasipneumoniae subsp. quasipneumoniae	Kp2	2019	Central America and the Caribbean	Ste-Rose	Guadeloupe (French West Indies)	Animal	Dog	Feces	Carriage	-	-	0	0	0	1	1	5737	0	0	0	0	0	0	0	0	0	0	0	0	0	0	0	0	0	0	0	0	0	0	0	0	0	0	0	0	0	0	0
KP493	K. pneumoniae	Kp1	2019	Central America and the Caribbean	Pointe-à-Pitre / Les Abymes	Guadeloupe (French West Indies)	Human	Human	Blood	Bacteremia	Nosocomial	Intensive care unit	0	0	1	7	11	147	1	1	0	0	0	0	0	0	0	0	0	0	0	0	0	0	0	0	0	0	0	0	0	0	0	0	0	0	0	0	0
KP497	K. pneumoniae	Kp1	2019	Central America and the Caribbean	Pointe-à-Pitre / Les Abymes	Guadeloupe (French West Indies)	Human	Human	Wound	Skin and soft tissue infection	Nosocomial	Medical unit	0	1	1	5	6	11	1	1	0	1	0	0	0	1	0	0	0	0	0	0	0	0	0	0	26	0	0	0	0	0	0	0	0	0	0	0	0
KP498	K. pneumoniae	Kp1	2019	Central America and the Caribbean	Pointe-à-Pitre / Les Abymes	Guadeloupe (French West Indies)	Human	Human	Urine	Urinary tract infection	Nosocomial	Medical unit	0	0	1	9	11	278	0	0	0	0	0	0	0	0	0	0	0	0	0	0	0	0	0	0	0	0	0	0	0	0	0	0	0	0	0	0	0
KP500	K. pneumoniae	Kp1	2019	Central America and the Caribbean	Pointe-à-Pitre	Guadeloupe (French West Indies)	Animal	Cat	Feces	Carriage	-	-	0	1	0	2	2	111	0	0	0	1	0	0	0	0	0	1	0	0	0	0	0	0	0	0	147-1LV	0	0	0	0	0	0	0	0	0	0	0	0
KP501	K. pneumoniae	Kp1	2019	Central America and the Caribbean	Pointe-à-Pitre	Guadeloupe (French West Indies)	Animal	Dog	Feces	Carriage	-	-	1	3	0	0	0	86	1	0	1	0	0	0	0	0	0	0	0	0	0	0	0	0	0	0	0	0	0	0	0	0	1	1	0	0	1	1	1
KP505	K. pneumoniae	Kp1	2019	Central America and the Caribbean	Basse-Terre	Guadeloupe (French West Indies)	Animal	Cat	Feces	Carriage	-	-	0	1	1	7	8	17	1	1	0	1	0	0	0	1	0	0	0	0	0	0	0	0	0	0	20-2LV	0	0	0	0	0	0	0	0	0	0	0	0
KP507	K. quasipneumoniae subsp. quasipneumoniae	Kp2	2019	Central America and the Caribbean	Ste-Rose	Guadeloupe (French West Indies)	Animal	Dog	Feces	Carriage	-	-	1	1	0	1	1	446	0	0	0	1	0	0	0	0	0	0	0	0	0	1	0	0	0	0	324-1LV	0	0	0	0	0	0	0	0	0	0	1	0
KP508	K. quasipneumoniae subsp. similipneumoniae	Kp4	2019	Central America and the Caribbean	Ste-Rose	Guadeloupe (French West Indies)	Animal	Dog	Feces	Carriage	-	-	0	0	0	1	1	3013	0	0	0	0	0	0	0	0	0	0	0	0	0	0	0	0	0	0	0	0	0	0	0	0	0	0	0	0	0	0	0
KP509	K. pneumoniae	Kp1	2019	Central America and the Caribbean	Basse-Terre	Guadeloupe (French West Indies)	Animal	Cat	Feces	Carriage	-	-	0	0	0	0	0	1427	0	0	0	0	0	0	0	0	0	0	0	0	0	0	0	0	0	0	0	0	0	0	0	0	0	0	0	0	0	0	0
KP510	K. pneumoniae	Kp1	2019	Central America and the Caribbean	Ste-Rose	Guadeloupe (French West Indies)	Animal	Dog	Feces	Carriage	-	-	0	0	0	0	0	37	1	1	0	0	0	0	0	0	0	0	0	0	0	0	0	0	0	0	0	0	0	0	0	0	0	0	0	0	0	0	0
KP512	K. pneumoniae	Kp1	2019	Central America and the Caribbean	Basse-Terre	Guadeloupe (French West Indies)	Animal	Dog	Feces	Carriage	-	-	0	1	0	0	0	24	0	0	0	1	0	0	0	0	0	0	0	0	0	0	1	0	0	0	65	0	0	0	0	0	0	0	0	0	0	0	0
KP513	K. pneumoniae	Kp1	2019	Central America and the Caribbean	Basse-Terre	Guadeloupe (French West Indies)	Animal	Cat	Feces	Carriage	-	-	0	0	0	0	0	5738	0	0	0	0	0	0	0	0	0	0	0	0	0	0	0	0	0	0	0	0	0	0	0	0	0	0	0	0	0	0	0
KP515	K. pneumoniae	Kp1	2019	Central America and the Caribbean	Basse-Terre	Guadeloupe (French West Indies)	Animal	Dog	Feces	Carriage	-	-	0	0	0	1	1	34	0	0	0	0	0	0	0	0	0	0	0	0	0	0	0	0	0	0	0	0	0	0	0	0	0	0	0	0	0	0	0
KP517	K. pneumoniae	Kp1	2019	Central America and the Caribbean	Ste-Rose	Guadeloupe (French West Indies)	Animal	Dog	Feces	Carriage	-	-	0	0	0	0	0	1427	0	0	0	0	0	0	0	0	0	0	0	0	0	0	0	0	0	0	0	0	0	0	0	0	0	0	0	0	0	0	0
KP518	K. pneumoniae	Kp1	2019	Central America and the Caribbean	Ste-Rose	Guadeloupe (French West Indies)	Animal	Dog	Feces	Carriage	-	-	0	0	0	0	0	1537	0	0	0	0	0	0	0	0	0	0	0	0	0	0	0	0	0	0	0	0	0	0	0	0	0	0	0	0	0	0	0
KP519	K. pneumoniae	Kp1	2019	Central America and the Caribbean	Basse-Terre	Guadeloupe (French West Indies)	Animal	Dog	Feces	Carriage	-	-	0	0	0	0	0	281	0	0	0	0	0	0	0	0	0	0	0	0	0	0	0	0	0	0	0	0	0	0	0	0	0	0	0	0	0	0	0
KP520	K. pneumoniae	Kp1	2019	Central America and the Caribbean	Basse-Terre	Guadeloupe (French West Indies)	Animal	Cat	Feces	Carriage	-	-	0	0	0	0	0	17	1	1	0	0	0	0	0	0	0	0	0	0	0	0	0	0	0	0	0	0	0	0	0	0	0	0	0	0	0	0	0
KP521	K. variicola subsp. variicola	Kp3	2019	Central America and the Caribbean	Ste-Rose	Guadeloupe (French West Indies)	Animal	Dog	Feces	Carriage	-	-	0	0	0	0	0	5739	0	0	0	0	0	0	0	0	0	0	0	0	0	0	0	0	0	0	0	0	0	0	0	0	0	0	0	0	0	0	0
KP522	K. pneumoniae	Kp1	2019	Central America and the Caribbean	Basse-Terre	Guadeloupe (French West Indies)	Animal	Cat	Feces	Carriage	-	-	0	1	0	1	1	212	0	0	0	1	0	0	0	0	0	0	0	0	0	0	1	0	0	0	65-1LV	0	0	0	0	0	0	0	0	0	0	0	0
KP524	K. pneumoniae	Kp1	2019	Central America and the Caribbean	Ste-Rose	Guadeloupe (French West Indies)	Animal	Dog	Feces	Carriage	-	-	0	0	0	0	0	294	0	0	0	0	0	0	0	0	0	0	0	0	0	0	0	0	0	0	0	0	0	0	0	0	0	0	0	0	0	0	0
KP527	K. quasipneumoniae subsp. quasipneumoniae	Kp2	2019	Central America and the Caribbean	Basse-Terre	Guadeloupe (French West Indies)	Animal	Dog	Feces	Carriage	-	-	0	0	0	1	1	5740	0	0	0	0	0	0	0	0	0	0	0	0	0	0	0	0	0	0	0	0	0	0	0	0	0	0	0	0	0	0	0
KP529	K. pneumoniae	Kp1	2019	Central America and the Caribbean	Basse-Terre	Guadeloupe (French West Indies)	Animal	Dog	Feces	Carriage	-	-	0	0	0	0	0	528	0	0	0	0	0	0	0	0	0	0	0	0	0	0	0	0	0	0	0	0	0	0	0	0	0	0	0	0	0	0	0
KP530	K. pneumoniae	Kp1	2019	Central America and the Caribbean	Basse-Terre	Guadeloupe (French West Indies)	Animal	Dog	Feces	Carriage	-	-	0	0	0	0	0	3155	0	0	0	0	0	0	0	0	0	0	0	0	0	0	0	0	0	0	0	0	0	0	0	0	0	0	0	0	0	0	0
KP531	K. pneumoniae	Kp1	2019	Central America and the Caribbean	Basse-Terre	Guadeloupe (French West Indies)	Animal	Dog	Feces	Carriage	-	-	0	0	0	0	0	436	0	0	0	0	0	0	0	0	0	0	0	0	0	0	0	0	0	0	0	0	0	0	0	0	0	0	0	0	0	0	0
KP532	K. quasipneumoniae subsp. similipneumoniae	Kp4	2019	Central America and the Caribbean	Basse-Terre	Guadeloupe (French West Indies)	Animal	Cat	Feces	Carriage	-	-	0	0	0	1	1	5741	0	0	0	0	0	0	0	0	0	0	0	0	0	0	0	0	0	0	0	0	0	0	0	0	0	0	0	0	0	0	0
KP537	K. pneumoniae	Kp1	2019	Central America and the Caribbean	Ste-Rose	Guadeloupe (French West Indies)	Animal	Dog	Feces	Carriage	-	-	0	0	0	1	1	37	1	1	0	0	0	0	0	0	0	0	0	0	0	0	0	0	0	0	0	0	0	0	0	0	0	0	0	0	0	0	0
KP538	K. pneumoniae	Kp1	2019	Central America and the Caribbean	Pointe-à-Pitre / Les Abymes	Guadeloupe (French West Indies)	Human	Human	Genital tractus	Genital tract infection	Community	Medical unit	0	1	0	2	2	45	1	1	0	1	0	0	0	1	0	0	0	0	0	0	0	0	0	0	78	0	0	0	0	0	0	0	0	0	0	0	0
KP540	K. pneumoniae	Kp1	2019	Central America and the Caribbean	Pointe-à-Pitre / Les Abymes	Guadeloupe (French West Indies)	Human	Human	Urine	Urinary tract infection	Nosocomial	Medical unit	0	0	0	3	4	11	0	0	0	0	0	0	0	0	0	0	0	0	0	0	0	0	0	0	0	0	0	0	0	0	0	0	0	0	0	0	0
KP548	K. pneumoniae	Kp1	2019	Central America and the Caribbean	Basse-Terre	Guadeloupe (French West Indies)	Animal	Dog	Feces	Carriage	-	-	0	1	0	1	1	3600	0	0	0	1	0	0	0	0	0	0	0	0	0	0	1	0	0	0	65	0	0	0	0	0	0	0	0	0	0	0	0
KP551	K. pneumoniae	Kp1	2019	Central America and the Caribbean	Ste-Rose	Guadeloupe (French West Indies)	Animal	Dog	Feces	Carriage	-	-	0	0	0	1	2	2185	0	0	0	0	0	0	0	0	0	0	0	0	0	0	0	0	0	0	0	0	0	0	0	0	0	0	0	0	0	0	0
KP552	K. pneumoniae	Kp1	2019	Central America and the Caribbean	Basse-Terre	Guadeloupe (French West Indies)	Animal	Dog	Feces	Carriage	-	-	0	0	0	1	1	5742	0	0	0	0	0	0	0	0	0	0	0	0	0	0	0	0	0	0	0	0	0	0	0	0	0	0	0	0	0	0	0
KP553	K. pneumoniae	Kp1	2019	Central America and the Caribbean	Basse-Terre	Guadeloupe (French West Indies)	Animal	Dog	Feces	Carriage	-	-	0	0	0	1	1	37	1	1	0	0	0	0	0	0	0	0	0	0	0	0	0	0	0	0	0	0	0	0	0	0	0	0	0	0	0	0	0
KP554	K. pneumoniae	Kp1	2019	Central America and the Caribbean	Basse-Terre	Guadeloupe (French West Indies)	Animal	Dog	Feces	Carriage	-	-	1	4	0	0	0	5	0	0	0	1	0	0	0	0	0	0	0	0	0	1	0	0	0	0	324	0	0	0	0	0	1	0	0	1	43	1	0
KP559	K. pneumoniae	Kp1	2019	Central America and the Caribbean	Pointe-à-Pitre / Les Abymes	Guadeloupe (French West Indies)	Human	Human	Wound	Skin and soft tissue infection	Community	Medical unit	0	1	1	1	1	661	0	0	0	1	0	0	0	0	0	0	0	0	0	0	1	0	0	0	221-3LV	0	0	0	0	0	0	0	0	0	0	0	0
KP560	K. pneumoniae	Kp1	2019	Central America and the Caribbean	Pointe-à-Pitre / Les Abymes	Guadeloupe (French West Indies)	Human	Human	Placenta	Placental infection	Nosocomial	Medical unit	0	1	1	8	9	1788	0	0	0	1	0	0	0	1	0	0	0	0	0	0	0	0	0	0	78	0	0	0	0	0	0	0	0	0	0	0	0
KP564	K. pneumoniae	Kp1	2019	Central America and the Caribbean	Pointe-à-Pitre / Les Abymes	Guadeloupe (French West Indies)	Human	Human	Urine	Urinary tract infection	Nosocomial	Medical unit	0	0	0	4	4	3254	0	0	0	0	0	0	0	0	0	0	0	0	0	0	0	0	0	0	0	0	0	0	0	0	0	0	0	0	0	0	0
KP568	K. pneumoniae	Kp1	2019	Central America and the Caribbean	Pointe-à-Pitre / Les Abymes	Guadeloupe (French West Indies)	Human	Human	Wound	Skin and soft tissue infection	Community	Medical unit	0	0	0	1	1	133	0	0	0	0	0	0	0	0	0	0	0	0	0	0	0	0	0	0	0	0	0	0	0	0	0	0	0	0	0	0	0
KP569	K. quasipneumoniae subsp. similipneumoniae	Kp4	2019	Central America and the Caribbean	Pointe-à-Pitre / Les Abymes	Guadeloupe (French West Indies)	Human	Human	Urine	Urinary tract infection	Community	Medical unit	0	0	0	1	1	1548	0	0	0	0	0	0	0	0	0	0	0	0	0	0	0	0	0	0	0	0	0	0	0	0	0	0	0	0	0	0	0
KP570	K. pneumoniae	Kp1	2019	Central America and the Caribbean	Pointe-à-Pitre / Les Abymes	Guadeloupe (French West Indies)	Human	Human	Urine	Urinary tract infection	Community	Emergency unit	0	1	1	6	8	152	1	1	0	1	0	0	0	1	0	0	0	0	0	0	0	0	0	0	325-2LV	0	0	0	0	0	0	0	0	0	0	0	0
KP571	K. pneumoniae	Kp1	2019	Central America and the Caribbean	Pointe-à-Pitre / Les Abymes	Guadeloupe (French West Indies)	Human	Human	Urine	Urinary tract infection	Nosocomial	Surgical unit	0	1	1	6	8	152	1	1	0	1	0	0	0	1	0	0	0	0	0	0	0	0	0	0	325-2LV	0	0	0	0	0	0	0	0	0	0	0	0
KP572	K. pneumoniae	Kp1	2019	Central America and the Caribbean	Pointe-à-Pitre / Les Abymes	Guadeloupe (French West Indies)	Human	Human	Blood	Bacteremia	Nosocomial	Medical unit	0	0	0	0	0	313	0	0	0	0	0	0	0	0	0	0	0	0	0	0	0	0	0	0	0	0	0	0	0	0	0	0	0	0	0	0	0
KP575	K. pneumoniae	Kp1	2019	Central America and the Caribbean	Pointe-à-Pitre / Les Abymes	Guadeloupe (French West Indies)	Human	Human	Blood	Bacteremia	Nosocomial	Medical unit	0	1	1	7	9	45	1	1	0	1	0	0	0	1	0	0	0	0	0	0	0	0	0	0	78-1LV	0	0	0	0	0	0	0	0	0	0	0	0
KP576	K. pneumoniae	Kp1	2019	Central America and the Caribbean	Pointe-à-Pitre / Les Abymes	Guadeloupe (French West Indies)	Human	Human	Blood	Bacteremia	Nosocomial	Intensive care unit	0	1	1	7	9	17	1	1	0	1	0	0	0	1	0	0	0	0	0	0	0	0	0	0	20-2LV	0	0	0	0	0	0	0	0	0	0	0	0
KP578	K. pneumoniae	Kp1	2019	Central America and the Caribbean	Pointe-à-Pitre / Les Abymes	Guadeloupe (French West Indies)	Human	Human	Urine	Urinary tract infection	Nosocomial	Medical unit	0	0	0	6	9	147	1	1	0	0	0	0	0	0	0	0	0	0	0	0	0	0	0	0	0	0	0	0	0	0	0	0	0	0	0	0	0
KP580	K. quasipneumoniae subsp. similipneumoniae	Kp4	2019	Central America and the Caribbean	Capesterre-Belle-Eau	Guadeloupe (French West Indies)	Animal	Dog	Feces	Carriage	-	-	0	0	0	1	1	5743	0	0	0	0	0	0	0	0	0	0	0	0	0	0	0	0	0	0	0	0	0	0	0	0	0	0	0	0	0	0	0
KP584	K. pneumoniae	Kp1	2019	Central America and the Caribbean	Pointe-à-Pitre / Les Abymes	Guadeloupe (French West Indies)	Human	Human	Urine	Urinary tract infection	Community	Emergency unit	0	0	0	1	1	2703	0	0	0	0	0	0	0	0	0	0	0	0	0	0	0	0	0	0	0	0	0	0	0	0	0	0	0	0	0	0	0
KP585	K. pneumoniae	Kp1	2019	Central America and the Caribbean	Pointe-à-Pitre / Les Abymes	Guadeloupe (French West Indies)	Human	Human	Urine	Urinary tract infection	Nosocomial	Emergency unit	0	1	1	3	3	17	1	1	0	1	0	0	0	1	0	0	0	0	0	0	0	0	0	0	20-4LV	0	0	0	0	0	0	0	0	0	0	0	0
KP586	K. pneumoniae	Kp1	2019	Central America and the Caribbean	Pointe-à-Pitre / Les Abymes	Guadeloupe (French West Indies)	Human	Human	Blood	Bacteremia	Nosocomial	Medical unit	0	0	1	8	15	392	1	1	0	0	0	0	0	0	0	0	0	0	0	0	0	0	0	0	0	0	0	0	0	0	0	0	0	0	0	0	0
KP587	K. pneumoniae	Kp1	2019	Central America and the Caribbean	Pointe-à-Pitre / Les Abymes	Guadeloupe (French West Indies)	Human	Human	Wound	Skin and soft tissue infection	Community	Medical unit	1	5	0	0	0	23	1	0	1	1	1	0	0	0	0	0	0	0	0	0	0	0	0	0	57-1LV	1	0	1	0	29-1LV	1	1	0	0	1	1	1
KP588	K. pneumoniae	Kp1	2019	Central America and the Caribbean	Pointe-à-Pitre / Les Abymes	Guadeloupe (French West Indies)	Human	Human	Wound	Skin and soft tissue infection	Community	Medical unit	0	0	0	1	1	133	0	0	0	0	0	0	0	0	0	0	0	0	0	0	0	0	0	0	0	0	0	0	0	0	0	0	0	0	0	0	0
KP594	K. quasipneumoniae subsp. similipneumoniae	Kp4	2019	Central America and the Caribbean	Pointe-à-Pitre / Les Abymes	Guadeloupe (French West Indies)	Human	Human	Urine	Urinary tract infection	Nosocomial	Emergency unit	0	0	0	1	1	5744	0	0	0	0	0	0	0	0	0	0	0	0	0	0	0	0	0	0	0	0	0	0	0	0	0	0	0	0	0	0	0
KP595	K. quasipneumoniae subsp. similipneumoniae	Kp4	2019	Central America and the Caribbean	Goyave	Guadeloupe (French West Indies)	Environment	Soil	Soil	-	-	-	0	0	0	1	1	5745	0	0	0	0	0	0	0	0	0	0	0	0	0	0	0	0	0	0	0	0	0	0	0	0	0	0	0	0	0	0	0
KP596	K. variicola subsp. variicola	Kp3	2019	Central America and the Caribbean	Goyave	Guadeloupe (French West Indies)	Environment	Soil	Soil	-	-	-	0	0	0	0	0	5746	0	0	0	0	0	0	0	0	0	0	0	0	0	0	0	0	0	0	0	0	0	0	0	0	0	0	0	0	0	0	0
KP597	K. variicola subsp. variicola	Kp3	2019	Central America and the Caribbean	Petit-Bourg	Guadeloupe (French West Indies)	Environment	Soil	Soil	-	-	-	0	0	0	0	0	5747	0	0	0	0	0	0	0	0	0	0	0	0	0	0	0	0	0	0	0	0	0	0	0	0	0	0	0	0	0	0	0
KP598	K. quasipneumoniae subsp. similipneumoniae	Kp4	2019	Central America and the Caribbean	Petit-Bourg	Guadeloupe (French West Indies)	Environment	Soil	Soil	-	-	-	0	0	0	1	1	5748	0	0	0	0	0	0	0	0	0	0	0	0	0	0	0	0	0	0	0	0	0	0	0	0	0	0	0	0	0	0	0
KP599	K. quasipneumoniae subsp. similipneumoniae	Kp4	2019	Central America and the Caribbean	Petit-Bourg	Guadeloupe (French West Indies)	Environment	Soil	Soil	-	-	-	0	0	0	1	1	5736	0	0	0	0	0	0	0	0	0	0	0	0	0	0	0	0	0	0	0	0	0	0	0	0	0	0	0	0	0	0	0
KP600	K. pneumoniae	Kp1	2019	Central America and the Caribbean	Goyave	Guadeloupe (French West Indies)	Environment	Soil	Soil	-	-	-	0	0	0	1	1	5154	0	0	0	0	0	0	0	0	0	0	0	0	0	0	0	0	0	0	0	0	0	0	0	0	0	0	0	0	0	0	0
KP601	K. pneumoniae	Kp1	2019	Central America and the Caribbean	Pointe-à-Pitre / Les Abymes	Guadeloupe (French West Indies)	Human	Human	Blood	Bacteremia	Nosocomial	Emergency unit	0	1	1	8	10	45	1	1	0	1	0	0	0	1	0	0	0	0	0	0	0	0	0	0	78	0	0	0	0	0	0	0	0	0	0	0	0
KP603	K. pneumoniae	Kp1	2019	Central America and the Caribbean	Pointe-à-Pitre / Les Abymes	Guadeloupe (French West Indies)	Human	Human	Urine	Urinary tract infection	Nosocomial	Medical unit	0	0	1	7	11	307	1	1	0	0	0	0	0	0	0	0	0	0	0	0	0	0	0	0	0	0	0	0	0	0	0	0	0	0	0	0	0
KP604	K. pneumoniae	Kp1	2019	Central America and the Caribbean	Pointe-à-Pitre / Les Abymes	Guadeloupe (French West Indies)	Human	Human	Urine	Urinary tract infection	Nosocomial	Emergency unit	0	0	1	7	11	307	1	1	0	0	0	0	0	0	0	0	0	0	0	0	0	0	0	0	0	0	0	0	0	0	0	0	0	0	0	0	0
KP607	K. pneumoniae	Kp1	2019	Central America and the Caribbean	Pointe-à-Pitre / Les Abymes	Guadeloupe (French West Indies)	Human	Human	Wound	Skin and soft tissue infection	Nosocomial	Intensive care unit	1	3	0	0	0	5750	0	0	0	0	0	0	0	0	0	0	0	0	0	0	0	0	0	0	329	0	0	0	0	0	1	0	1	0	0	1	0
KP608	K. pneumoniae	Kp1	2019	Central America and the Caribbean	Pointe-à-Pitre / Les Abymes	Guadeloupe (French West Indies)	Human	Human	Urine	Urinary tract infection	Nosocomial	Medical unit	0	0	1	5	6	13	1	1	0	0	0	0	0	0	0	0	0	0	0	0	0	0	0	0	0	0	0	0	0	0	0	0	0	0	0	0	0
KP609	K. pneumoniae	Kp1	2019	Central America and the Caribbean	Pointe-à-Pitre / Les Abymes	Guadeloupe (French West Indies)	Human	Human	Urine	Urinary tract infection	Nosocomial	Medical unit	0	1	0	0	0	2451	0	0	0	1	0	0	0	0	0	0	0	0	0	0	1	0	0	0	9	0	0	0	0	0	0	0	0	0	0	0	0
KP610	K. pneumoniae	Kp1	2019	Central America and the Caribbean	Pointe-à-Pitre / Les Abymes	Guadeloupe (French West Indies)	Human	Human	Urine	Urinary tract infection	Nosocomial	Surgical unit	0	0	0	6	7	1165	0	0	0	0	0	0	0	0	0	0	0	0	0	0	0	0	0	0	9	0	0	0	0	0	0	0	0	0	0	0	0
KP613	K. pneumoniae	Kp1	2019	Central America and the Caribbean	Pointe-à-Pitre / Les Abymes	Guadeloupe (French West Indies)	Human	Human	Urine	Urinary tract infection	Nosocomial	Medical unit	0	1	1	5	6	39	1	1	0	1	0	0	0	0	0	1	0	0	0	0	0	0	0	0	150-2LV	0	0	0	0	0	0	0	0	0	0	0	0
KP614	K. variicola subsp. variicola	Kp3	2019	Central America and the Caribbean	Pointe-à-Pitre / Les Abymes	Guadeloupe (French West Indies)	Human	Human	Urine	Urinary tract infection	Nosocomial	Medical unit	0	0	0	0	0	2551	0	0	0	0	0	0	0	0	0	0	0	0	0	0	0	0	0	0	0	0	0	0	0	0	0	0	0	0	0	0	0
KP617	K. quasipneumoniae subsp. quasipneumoniae	Kp2	2019	Central America and the Caribbean	St-François	Guadeloupe (French West Indies)	Environment	Soil	Soil	-	-	-	0	0	0	1	1	5751	0	0	0	0	0	0	0	0	0	0	0	0	0	0	0	0	0	0	0	0	0	0	0	0	0	0	0	0	0	0	0
KP618	K. quasipneumoniae subsp. similipneumoniae	Kp4	2019	Central America and the Caribbean	Le Moule	Guadeloupe (French West Indies)	Environment	Soil	Soil	-	-	-	0	0	0	1	1	5736	0	0	0	0	0	0	0	0	0	0	0	0	0	0	0	0	0	0	0	0	0	0	0	0	0	0	0	0	0	0	0
KP619	K. quasipneumoniae subsp. quasipneumoniae	Kp2	2019	Central America and the Caribbean	Les Abymes	Guadeloupe (French West Indies)	Environment	Soil	Soil	-	-	-	0	0	0	1	1	5751	0	0	0	0	0	0	0	0	0	0	0	0	0	0	0	0	0	0	0	0	0	0	0	0	0	0	0	0	0	0	0
KP620	K. quasipneumoniae subsp. similipneumoniae	Kp4	2019	Central America and the Caribbean	Lamentin	Guadeloupe (French West Indies)	Environment	Soil	Soil	-	-	-	0	0	0	1	1	5745	0	0	0	0	0	0	0	0	0	0	0	0	0	0	0	0	0	0	0	0	0	0	0	0	0	0	0	0	0	0	0
KP621	K. quasipneumoniae subsp. similipneumoniae	Kp4	2019	Central America and the Caribbean	Les Abymes	Guadeloupe (French West Indies)	Environment	Soil	Soil	-	-	-	0	0	0	1	1	5745	0	0	0	0	0	0	0	0	0	0	0	0	0	0	0	0	0	0	0	0	0	0	0	0	0	0	0	0	0	0	0
KP622	K. quasipneumoniae subsp. similipneumoniae	Kp4	2019	Central America and the Caribbean	Baie-Mahault	Guadeloupe (French West Indies)	Environment	Soil	Soil	-	-	-	0	0	0	1	1	5736	0	0	0	0	0	0	0	0	0	0	0	0	0	0	0	0	0	0	0	0	0	0	0	0	0	0	0	0	0	0	0
KP623	K. quasipneumoniae subsp. quasipneumoniae	Kp2	2019	Central America and the Caribbean	Trois-Rivières	Guadeloupe (French West Indies)	Environment	River/Natural pond	River/Natural pond	-	-	-	0	0	0	1	1	5757	0	0	0	0	0	0	0	0	0	0	0	0	0	0	0	0	0	0	0	0	0	0	0	0	0	0	0	0	0	0	0
KP624	K. variicola subsp. variicola	Kp3	2019	Central America and the Caribbean	Capesterre-Belle-Eau	Guadeloupe (French West Indies)	Environment	River/Natural pond	River/Natural pond	-	-	-	0	0	0	0	0	697	0	0	0	0	0	0	0	0	0	0	0	0	0	0	0	0	0	0	0	0	0	0	0	0	0	0	0	0	0	0	0
KP625	K. variicola subsp. variicola	Kp3	2019	Central America and the Caribbean	Petit-Bourg	Guadeloupe (French West Indies)	Environment	River/Natural pond	River/Natural pond	-	-	-	0	0	0	0	0	2594	0	0	0	0	0	0	0	0	0	0	0	0	0	0	0	0	0	0	0	0	0	0	0	0	0	0	0	0	0	0	0
KP626	K. pneumoniae	Kp1	2019	Central America and the Caribbean	Capesterre-Belle-Eau	Guadeloupe (French West Indies)	Environment	River/Natural pond	River/Natural pond	-	-	-	0	0	0	1	1	2701	0	0	0	0	0	0	0	0	0	0	0	0	0	0	0	0	0	0	0	0	0	0	0	0	0	0	0	0	0	0	0
KP627	K. variicola subsp. variicola	Kp3	2019	Central America and the Caribbean	Petit-Bourg	Guadeloupe (French West Indies)	Environment	River/Natural pond	River/Natural pond	-	-	-	0	0	0	0	0	2551	0	0	0	0	0	0	0	0	0	0	0	0	0	0	0	0	0	0	0	0	0	0	0	0	0	0	0	0	0	0	0
KP629	K. variicola subsp. variicola	Kp3	2019	Central America and the Caribbean	Capesterre-Belle-Eau	Guadeloupe (French West Indies)	Environment	River/Natural pond	River/Natural pond	-	-	-	0	0	0	0	0	1687	0	0	0	0	0	0	0	0	0	0	0	0	0	0	0	0	0	0	0	0	0	0	0	0	0	0	0	0	0	0	0
KP630	K. pneumoniae	Kp1	2019	Central America and the Caribbean	Petit-Bourg	Guadeloupe (French West Indies)	Environment	River/Natural pond	River/Natural pond	-	-	-	0	0	0	0	0	5758	0	0	0	0	0	0	0	0	0	0	0	0	0	0	0	0	0	0	0	0	0	0	0	0	0	0	0	0	0	0	0
KP633	K. pneumoniae	Kp1	2019	Central America and the Caribbean	Pointe-à-Pitre / Les Abymes	Guadeloupe (French West Indies)	Human	Human	Liver abscess	Abscess	Community	Emergency unit	1	3	0	1	1	66	0	0	0	0	0	0	0	0	0	0	0	0	0	0	0	0	0	0	0	0	0	0	0	0	1	0	1	0	3-1LV	1	0
KP634	K. pneumoniae	Kp1	2019	Central America and the Caribbean	Pointe-à-Pitre / Les Abymes	Guadeloupe (French West Indies)	Human	Human	Cerebrospinal fluid	Bacteremia	Community	Medical unit	1	3	0	0	0	86	1	0	1	0	0	0	0	0	0	0	0	0	0	0	0	0	0	0	0	0	0	0	0	0	1	1	0	0	1	1	1
[truncated: 112 more columns]
